# Supplementary material for: Precision mapping child undernutrition for nearly 600,000 inhabited census villages in India
Source: Proc Natl Acad Sci U S A. 2021 Apr 26;118(18):e2025865118. doi: 10.1073/pnas.2025865118 (PMC8106321; doi:10.1073/pnas.2025865118)
Supplement: Supplementary File [file pnas.2025865118.sd01.xlsx]

## Sheet: ABOUT
Data S1 Predicted Estimates of Child Anthropometric Failure for 597,121 Villages
Note: The higher rank indicates higher prevalence of anthropometric failure.
Citation: Kim R, Bijral A, Xu Y, Zhang X, Blossom JC, Swaminathan A, King G, Kumar A, Sarwal R, Lavista Ferres JM, Subramanian S V. Precision Mapping of Child Undernutrition for 597,121 Villages in India: An Application of Semi Supervised Machine Learning

## Sheet: Village Predictions
State/Union Territories (N=35)	District (N=623)	Village (N=597,121)	Predicted Stunting (%)	National Rank (Stunting)	State Specfic Rank (Stunting)	District Specfic Rank (Stunting)	Predicted Underweight (%)	National Rank (Underweight)	State Specfic Rank (Underweight)	District Specfic Rank (Underweight)	Predicted Wasting (%)	National Rank (Wasting)	State Specfic Rank (Wasting)	District Specfic Rank (Wasting)
Andaman and Nicobar	Nicobar	Bharatpur (RV)	16.6164	11117	22	10	25.1643	105352	245	81	20.8243	282257	290	86
Andaman and Nicobar	Nicobar	Chanel/Chanol*	23.0826	42250	88	37	24.8893	101496	240	78	17.8145	199908	252	74
Andaman and Nicobar	Nicobar	Raihion	24.5857	55452	103	45	12.3718	11447	65	28	9.79171	46722	138	38
Andaman and Nicobar	Nicobar	Inroak/Chinlak*	10.3181	2503	6	3	25.4322	109219	254	84	18.7836	226020	263	78
Andaman and Nicobar	Nicobar	Jhoola*	20.3135	24642	50	22	5.87623	2633	18	10	2.99539	7349	54	17
Andaman and Nicobar	Nicobar	Lanaya	9.44128	2010	4	1	0.0069099	309.5	2	1	0.000693374	1425.5	16	6.5
Andaman and Nicobar	Nicobar	Hintona*	32.9482	184932	243	89	36.1006	324185	368	108	22.3786	325047	307	90
Andaman and Nicobar	Nicobar	Tapoiming	27.7652	92846	158	64	29.6821	182253	298	94	26.6556	431437	340	100
Andaman and Nicobar	Nicobar	Chota Inak	37.0777	278014	310	104	36.7506	339165	375	111	22.6163	331429	311	92
Andaman and Nicobar	Nicobar	Changua/Changup	32.2592	170741	232	84	22.5741	72840	200	66	18.5192	218788	260	76
Andaman and Nicobar	Nicobar	Kalasi	35.3469	237641	278	98	44.4302	487881	393	118	24.9287	391355	327	95
Andaman and Nicobar	Nicobar	Tillang Chong Island*	26.5926	77483	134	58	12.9478	12863	68	29	0.000693374	1425.5	16	6.5
Andaman and Nicobar	Nicobar	Big Lapati	13.0248	4861	10	5	16.1351	24560	97	38	16.6745	170631	240	68
Andaman and Nicobar	Nicobar	Neil Kendra (RV)	22.0845	34915	77	34	23.4867	83415	224	74	20.6786	278244	288	85
Andaman and Nicobar	Nicobar	Rutland (RV)	28.9718	111239	182	70	24.4724	95728	234	77	16.1601	157945	230	66
Andaman and Nicobar	Nicobar	Aloorang	38.6813	315589	326	110	35.3706	307274	362	107	31.8362	521026	374	113
Andaman and Nicobar	Nicobar	Laxmi Nagar	23.4815	45519	91	39	9.30059	5885	40	20	4.83409	12643	73	21
Andaman and Nicobar	Nicobar	Kamorta/Kalatapu(Incl.Sanuh)	23.4141	44945	90	38	23.0353	78096	213	71	27.4933	449256	349	106
Andaman and Nicobar	Nicobar	Alhiat	21.4593	30950	65	29	8.24016	4582	31	17	13.6896	104884	192	52
Andaman and Nicobar	Nicobar	North Sentinel Island (SA)	39.7918	341537	336	111	29.3253	175275	291	93	13.8952	108858	193	53
Andaman and Nicobar	Nicobar	Pulopanja	31.4131	153956	218	80	16.7583	27583	106	40	6.20046	18652	90	25
Andaman and Nicobar	Nicobar	7 km Farm	37.1608	280001	312	105	36.2447	327541	371	110	19.7868	253511	276	81
Andaman and Nicobar	Nicobar	Govinda Nagar (RV)	18.7359	17709	35	15	11.686	9896	59	25	14.3715	118225	202	55
Andaman and Nicobar	Nicobar	Meenakshi Ram Nagar	42.0606	393080	355	116	22.9315	76903	207	70	17.0453	180024	247	71
Andaman and Nicobar	Nicobar	Bimilitan (RV) & Kodiyaghat	42.2981	398309	359	118	26.5212	125823	266	86	26.7829	434199	343	102
Andaman and Nicobar	Nicobar	Kokeon	25.9458	69797	121	54	8.47266	4823	36	18	0.000693374	1425.5	16	6.5
Andaman and Nicobar	Nicobar	Kinyuka	20.6058	26142	53	24	23.9774	89390	228	75	18.2726	212177	258	75
Andaman and Nicobar	Nicobar	Pahargaon part (RV)	21.8968	33685	74	33	8.14439	4479	30	16	15.1245	134116	217	61
Andaman and Nicobar	Nicobar	Lawful	30.1801	131470	202	74	9.3712	5992	42	21	2.12847	5681	45	15
Andaman and Nicobar	Nicobar	Indira Point	27.0492	83166	142	62	9.69907	6451	46	24	0.000693374	1425.5	16	6.5
Andaman and Nicobar	Nicobar	Ramzoo*(Ramjaw)	29.5866	121332	190	72	16.4583	26080	102	39	10.5287	55393	146	40
Andaman and Nicobar	Nicobar	Vijoy Nagar	25.8686	68950	120	53	25.2195	106132	248	82	15.5289	143007	223	63
Andaman and Nicobar	Nicobar	Chongkamong	20.8348	27350	58	26	9.54418	6239	45	23	6.89436	22578	96	28
Andaman and Nicobar	Nicobar	Mildera	24.1054	50848	99	43	17.2393	30160	116	44	14.5399	121651	208	57
Andaman and Nicobar	Nicobar	Altheak	31.4984	155561	222	83	39.9806	409544	386	114	19.665	250085	272	79
Andaman and Nicobar	Nicobar	Bada Khari (FC)	41.5055	380647	348	114	28.3204	156259	279	89	2.48861	6293	48	16
Andaman and Nicobar	Nicobar	Shompen Village-B	20.7809	27063	56	25	3.99721	1664	11	7	0.000693374	1425.5	16	6.5
Andaman and Nicobar	Nicobar	Radha Nagar (RV)	38.0752	301357	320	107	24.9421	102232	241	79	11.814	72817	167	47
Andaman and Nicobar	Nicobar	Munak incl. Ponioo/Moul	26.0713	71239	122	55	18.2446	35998	124	45	10.6198	56519	149	41
Andaman and Nicobar	Nicobar	Luxi	20.1502	23845	46	19	28.8638	166407	285	92	27.118	441411	347	104
Andaman and Nicobar	Nicobar	Sitapur (RV)	26.99	82414	140	61	30.9405	207808	314	98	30.7156	505782	369	112
Andaman and Nicobar	Nicobar	Bewai/Kuwak	26.9342	81676	138	59	18.5097	37739	125	46	5.25773	14320	78	22
Andaman and Nicobar	Nicobar	Payuha	34.0597	208722	262	94	9.50913	6192	44	22	4.24354	10660	69	19
Andaman and Nicobar	Nicobar	Kakana	15.0796	7845	17	8	31.2005	213404	317	100	30.3483	500301	365	110
Andaman and Nicobar	Nicobar	Japan Tikri	35.3008	236586	276	96	16.9906	28779	110	41	13.6203	103574	191	51
Andaman and Nicobar	Nicobar	Shyam Nagar (RV)	24.652	56088	105	46	20.7613	54872	163	57	15.0042	131535	215	59
Andaman and Nicobar	Nicobar	Perka	21.2704	29795	63	28	18.7627	39386	129	48	22.4209	326224	308	91
Andaman and Nicobar	Nicobar	Arong	38.5035	311606	322	108	28.4481	158631	281	90	24.6486	384366	326	94
Andaman and Nicobar	Nicobar	Beadnabad (RV)	32.855	182993	240	88	37.2833	351352	378	112	26.35	424680	339	99
Andaman and Nicobar	Nicobar	School Line part (RV)	45.226	457141	375	120	26.242	121326	262	85	16.5016	166321	236	67
Andaman and Nicobar	Nicobar	Kimois	31.4605	154868	219	81	40.2649	415387	389	116	33.8976	544113	386	119
Andaman and Nicobar	Nicobar	Tapong incl. Kabila	41.8834	389076	352	115	40.1753	413569	388	115	26.8141	434878	344	103
Andaman and Nicobar	Nicobar	Gandhi Nagar	28.2417	99892	165	66	19.6364	45521	146	53	10.8892	59881	151	42
Andaman and Nicobar	Nicobar	Tahaila	25.7788	67954	119	52	6.84972	3305	20	11	8.50857	34347	112	31
Andaman and Nicobar	Nicobar	Pitayo	25.2318	62013.5	111	49	11.9063	10345	62	26	3.10058	7607	56	18
Andaman and Nicobar	Nicobar	Banderkari/Pulu	30.9629	145619	209	78	25.0515	103757	243	80	20.6014	276129	286	84
Andaman and Nicobar	Nicobar	Patisang	24.2015	51737	100	44	3.91571	1636	8	5	5.33582	14627	79	23
Andaman and Nicobar	Nicobar	Ram Nagar (RV)	22.9327	41052	86	36	20.6848	54186	159	56	14.4829	120547	207	56
Andaman and Nicobar	Nicobar	Calicut (RV)	33.8977	205205	261	93	32.9361	251426	337	102	28.866	475469	353	107
Andaman and Nicobar	Nicobar	Small Lapati	26.9346	81681	139	60	35.1473	302076	361	106	29.9407	493866	361	108
Andaman and Nicobar	Nicobar	Campbell Bay	17.8094	14484	31	14	19.1726	42130	139	51	16.873	175633	245	70
Andaman and Nicobar	Nicobar	Berainak/Badnak	18.957	18540	36	16	23.3314	81548	222	73	20.3006	267750	280	82
Andaman and Nicobar	Nicobar	Chukmachi	40.4444	356450	341	112	50.3377	552639	396	120	32.3858	527774	380	116
Andaman and Nicobar	Nicobar	Bejoy Nagar (RV)	19.657	21475	41	17	22.6171	73297	202	68	17.5337	192574	250	73
Andaman and Nicobar	Nicobar	Chingen (incl.FC at Magar Nalla	31.4658	154976	220	82	21.282	59634	173	59	9.54511	44140	129	35
Andaman and Nicobar	Nicobar	Makhahu/Makachua	25.4187	64003	115	50	7.48517	3857	25	13	0.000693374	1425.5	16	6.5
Andaman and Nicobar	Nicobar	Knot	30.5686	138390	204	75	5.18609	2210	15	9	0.000693374	1425.5	16	6.5
Andaman and Nicobar	Nicobar	Pulobha/Pulobahan	28.7171	107124	175	69	13.4239	14196	72	30	9.7051	45804	136	37
Andaman and Nicobar	Nicobar	Pulomilo	17.1819	12606	28	12	5.06967	2148	14	8	1.41018	4489	39	14
Andaman and Nicobar	Nicobar	Sawai	23.7342	47632	97	42	37.3757	353497	379	113	38.376	575586	394	120
Andaman and Nicobar	Nicobar	Brookshabad part (RV)	42.2057	396227	357	117	28.3077	156019	278	88	9.66017	45360	134	36
Andaman and Nicobar	Nicobar	Dollygunj (RV)	21.7163	32517	71	31	15.4888	21686	88	33	20.3068	267899	281	83
Andaman and Nicobar	Nicobar	E-Wall	40.8452	365718	344	113	25.3639	108233	253	83	12.2613	79837	175	49
Andaman and Nicobar	Nicobar	Minyuk	28.5146	104007	170	68	19.545	44832	143	52	16.8037	173844	242	69
Andaman and Nicobar	Nicobar	Shompen Village-A	20.2014	24085	48	20	3.99283	1662	10	6	0.000693374	1425.5	16	6.5
Andaman and Nicobar	Nicobar	Afra Bay	9.83252	2214	5	2	8.67142	5048	37	19	11.5	68289	162	46
Andaman and Nicobar	Nicobar	Anul/Anula	36.1173	255449	291	101	24.2296	92572	230	76	15.2194	136157	218	62
Andaman and Nicobar	Nicobar	Kinmai	17.324	13004	29	13	21.3274	60060	174	60	11.3315	65993	160	45
Andaman and Nicobar	Nicobar	Trinket Bay	20.9928	28237	59	27	3.81376	1606	7	4	0.000693374	1425.5	16	6.5
Andaman and Nicobar	Nicobar	Teylorabad (RV)	16.9569	11996	25	11	17.0622	29217	114	42	15.0271	132027	216	60
Andaman and Nicobar	Nicobar	Daring	19.9206	22734	44	18	21.7452	64125	182	62	21.5688	302789	299	88
Andaman and Nicobar	Nicobar	Enam	30.7925	142504	206	76	46.8605	519641	395	119	31.909	521982	375	114
Andaman and Nicobar	Nicobar	Minnie Bay part (RV)	32.382	173148	234	85	22.7293	74611	205	69	12.0867	77052	173	48
Andaman and Nicobar	Nicobar	Krishna Nagar (RV)	20.3411	24764	52	23	14.8599	19082	83	32	17.4392	190047	249	72
Andaman and Nicobar	Nicobar	Brichgunj (RV)	30.9596	145559	208	77	30.6633	202026	310	95	22.9023	339106	314	93
Andaman and Nicobar	Nicobar	Pattia (Pulopattia)	23.7295	47604	96	41	8.00738	4338	29	15	0.000693374	1425.5	16	6.5
Andaman and Nicobar	Nicobar	Bengali	37.6578	291626	318	106	21.5498	62156	177	61	21.2718	294613	296	87
Andaman and Nicobar	Nicobar	Rangachang (RV)	24.9014	58473	109	48	30.8813	206589	312	97	27.2857	444957	348	105
Andaman and Nicobar	Nicobar	Upper Katchal	36.0991	255009	290	100	27.2488	137726	270	87	25.3229	400837	330	96
Andaman and Nicobar	Nicobar	IAF Camp	23.6462	46899	94	40	15.6466	22367	89	34	6.54538	20542	93	27
Andaman and Nicobar	Nicobar	Champin	33.4966	196449	258	92	31.143	212145	316	99	32.5507	529689	382	117
Andaman and Nicobar	Nicobar	Munda Pahar (EFA)	14.2381	6442	15	7	33.2979	259543	341	103	26.7051	432567	341	101
Andaman and Nicobar	Nicobar	Alexandera River	21.5113	31234	67	30	3.79641	1602	6	3	0.000693374	1425.5	16	6.5
Andaman and Nicobar	Nicobar	Itoi*(HITUI)	44.9298	451656	373	119	43.0243	466016	392	117	26.2086	421478	336	98
Andaman and Nicobar	Nicobar	Malacca	33.2422	191035	251	90	18.7918	39585	130	49	30.7091	505685	368	111
Andaman and Nicobar	Nicobar	Bamboo Nallaha(EFA) incl. Kichad Nallaha(EFA)	31.4129	153950	217	79	21.7789	64481	183	63	6.34457	19419	91	26
Andaman and Nicobar	Nicobar	Mus	21.8788	33560	73	32	36.1007	324186	369	109	31.9319	522264	377	115
Andaman and Nicobar	Nicobar	Al-Hit-Touch/Balu Basti	32.4837	175221	238	87	20.2379	50364	154	55	11.2764	65184	158	44
Andaman and Nicobar	Nicobar	Pulloullo/Puloulo	29.8146	125173	194	73	17.1675	29759	115	43	7.18984	24463	100	29
Andaman and Nicobar	Nicobar	Chidiyatapu (WLS)	35.3022	236625	277	97	19.9769	48207	150	54	18.5674	220161	261	77
Andaman and Nicobar	Nicobar	Shompen hut	26.4323	75555	129	57	1.37464	901	5	2	0.000693374	1425.5	16	6.5
Andaman and Nicobar	Nicobar	Kuitasuk	29.5507	120744	189	71	15.6973	22562	92	35	9.93246	48255	139	39
Andaman and Nicobar	Nicobar	Joginder Nagar	22.538	38158	83	35	15.7274	22693	93	36	16.1439	157578	229	65
Andaman and Nicobar	Nicobar	Kakana	12.9146	4740	8	4	7.7726	4098	27	14	8.97495	38582	120	33
Andaman and Nicobar	Nicobar	Lakshmanpur (RV)	36.6484	267942	301	102	34.2575	281513	348	105	25.5975	407274	332	97
Andaman and Nicobar	Nicobar	Sippighat (RV)	36.0709	254336	289	99	28.7724	164672	283	91	30.0022	494826	362	109
Andaman and Nicobar	Nicobar	Sastri Nagar	24.6897	56500	107	47	21.7789	64482	184	64	14.0136	111122	196	54
Andaman and Nicobar	Nicobar	Chidiyatapu (RV)	25.527	65169	117	51	12.0415	10639	63	27	8.92884	38149	119	32
Andaman and Nicobar	Nicobar	Vikas Nagar	28.5017	103787	169	67	20.9601	56611	166	58	15.6167	145071	225	64
Andaman and Nicobar	Nicobar	Alukian/Alhukheck	33.3902	194094	254	91	19.1619	42053	138	50	8.28591	32479	111	30
Andaman and Nicobar	Nicobar	Malacca*	26.0817	71344	123	56	22.4131	71081	196	65	11.184	63884	157	43
Andaman and Nicobar	Nicobar	Hinnunga*	32.4183	173880	236	86	22.6034	73165	201	67	13.2826	97170	185	50
Andaman and Nicobar	Nicobar	Katahu	37.0726	277886	309	103	23.1582	79499	217	72	5.67833	16126	85	24
Andaman and Nicobar	Nicobar	Pilpilow	16.5921	11051	21	9	14.7412	18630	80	31	14.6122	123147	210	58
Andaman and Nicobar	Nicobar	R.M.Point (FC)	28.0303	96707	164	65	15.9182	23550	94	37	4.73594	12273	71	20
Andaman and Nicobar	Nicobar	Tamaloo	27.537	89655	155	63	32.1696	234159	331	101	33.6411	541549	385	118
Andaman and Nicobar	Nicobar	Kanahinot	20.2656	24401	49	21	7.45184	3824	24	12	0.938074	3840	36	13
Andaman and Nicobar	Nicobar	Teetop	38.5643	312966	323	109	33.6569	267680	343	104	19.668	250167	273	80
Andaman and Nicobar	Nicobar	Govinda Nagar	13.845	5922	14	6	18.6817	38819	127	47	9.06697	39422	122	34
Andaman and Nicobar	Nicobar	Chuckchucha	34.712	223204	270	95	30.713	203072	311	96	22.0124	315145	304	89
Andaman and Nicobar	North & Middle Andaman	Ganesh Nagar (EFA)	40.2542	352207	340	162	23.0852	78687	215	104	10.1627	50884	142	83
Andaman and Nicobar	North & Middle Andaman	Shyam Nagar (RV)	54.4524	568019	393	196	36.0119	322142	366	186	19.3026	240193	267	148
Andaman and Nicobar	North & Middle Andaman	Aerial Bay (RV)	26.3153	74118	125	47	20.7172	54458	161	75	21.3143	295847	297	162
Andaman and Nicobar	North & Middle Andaman	Ramnagar (RV)	34.1363	210340	263	118	34.9801	298126	357	182	29.2299	481938	355	185
Andaman and Nicobar	North & Middle Andaman	Narcondam Island (Police post)	19.1413	19292	38	15	10.0326	6914	48	15	0.000693374	1425.5	16	8.5
Andaman and Nicobar	North & Middle Andaman	Chainpur (EFA)	32.9533	185046	244	108	4.71025	1961	13	4	3.40892	8324	61	37
Andaman and Nicobar	North & Middle Andaman	Birsa Nagar (EFA)	35.4007	238871	279	126	29.6665	181936	297	148	10.2457	51895	143	84
Andaman and Nicobar	North & Middle Andaman	Karanch Khari (EFA)	35.7942	247949	288	134	20.977	56779	167	78	7.51749	26653	104	65
Andaman and Nicobar	North & Middle Andaman	Laxmanpur (RV)	38.9367	321650	329	155	30.16	191810	304	151	13.5205	101752	189	111
Andaman and Nicobar	North & Middle Andaman	Wrafter's Creek (EFA)	27.5015	89169	153	64	13.0088	13023	69	27	1.52046	4652	40	21
Andaman and Nicobar	North & Middle Andaman	Krishnapuri (RV)	39.3184	330665	332	156	32.497	241512	333	168	13.1303	94475	184	108
Andaman and Nicobar	North & Middle Andaman	Nayagarh (RV)	26.8653	80820	137	55	20.271	50654	155	72	9.27222	41375	125	76
Andaman and Nicobar	North & Middle Andaman	Radha Nagar (EFA)	31.3902	153531	215	96	13.4507	14282	73	30	2.56882	6444	49	28
Andaman and Nicobar	North & Middle Andaman	Kalighat (RV)	28.6111	105516	173	74	30.9156	207301	313	157	31.5014	516644	373	193
Andaman and Nicobar	North & Middle Andaman	Haran Nallaha (EFA)	34.5752	220209	266	120	25.4556	109541	256	127	14.8847	128838	212	124
Andaman and Nicobar	North & Middle Andaman	Thiruvanchikulam (RV)	46.9714	487147	381	186	27.5055	141978	272	136	12.5729	84905	177	102
Andaman and Nicobar	North & Middle Andaman	Buddha Nallaha (EFA)	32.4647	174862	237	105	14.5664	17988	77	33	5.94163	17364	88	55
Andaman and Nicobar	North & Middle Andaman	Pathi Level (EFA)	29.9413	127328	199	89	16.4259	25912	101	45	6.1901	18605	89	56
Andaman and Nicobar	North & Middle Andaman	Lakra Lungta (JA)	52.0526	550332	388	192	32.0854	232257	328	165	14.9361	130031	213	125
Andaman and Nicobar	North & Middle Andaman	Smith (Timber Export Depot)	8.56637	1631	3	2	23.1388	79283	216	105	14.4255	119370	204	120
Andaman and Nicobar	North & Middle Andaman	Porlobjig No. 15 (FC APWDC & JPPC)	38.8579	319738	327	153	27.4556	141142	271	135	19.7269	251807	275	153
Andaman and Nicobar	North & Middle Andaman	Shippi Tikry (EFA)	33.0156	186316	246	109	21.9267	65973	186	89	7.37997	25706	102	63
Andaman and Nicobar	North & Middle Andaman	Devpur (RV)	26.1535	72186	124	46	22.8417	75888	206	98	24.2024	373256	324	172
Andaman and Nicobar	North & Middle Andaman	Khudirampur (RV)	54.8147	570213	394	197	36.4071	331277	373	190	23.3492	350994	317	170
Andaman and Nicobar	North & Middle Andaman	Jagannath Dera (RV)	36.8577	272747	305	143	32.3999	239319	332	167	22.4333	326562	309	166
Andaman and Nicobar	North & Middle Andaman	Yeratiljig No. 11 (JPPC)	20.337	24751	51	20	19.6934	45970	147	68	3.93381	9721	65	40
Andaman and Nicobar	North & Middle Andaman	Shyam Nagar (EFA)	27.1928	85005	145	57	13.0602	13163	70	28	3.27818	8004	59	35
Andaman and Nicobar	North & Middle Andaman	Khukari Tabla (EFA)	40.036	347189	338	160	30.0617	189765	303	150	17.8771	201633	253	141
Andaman and Nicobar	North & Middle Andaman	Charlungta II (FC)	21.4623	30964	66	26	23.5089	83687	225	111	8.175	31545	110	68
Andaman and Nicobar	North & Middle Andaman	Pahalgaon (RV)	24.5903	55495	104	39	16.1535	24647	98	42	31.3652	514850	371	191
Andaman and Nicobar	North & Middle Andaman	Coffe Dera (EFA)	32.1566	168632	231	103	25.3072	107400	249	123	14.094	112707	197	115
Andaman and Nicobar	North & Middle Andaman	Adojig (RV) (including EFA)	19.2681	19772	39	16	18.0583	34821	120	54	11.9365	74684	171	100
Andaman and Nicobar	North & Middle Andaman	Sundari Khari (EFA)	29.9172	126900	197	87	27.9669	150015	275	139	12.7516	87923	179	104
Andaman and Nicobar	North & Middle Andaman	Papita Dera (FC)	42.2815	397950	358	169	16.6037	26791	103	46	0.000693374	1425.5	16	8.5
Andaman and Nicobar	North & Middle Andaman	Paranghara (RV)	35.7012	245838	284	131	35.0123	298845	358	183	26.0025	416692	333	175
Andaman and Nicobar	North & Middle Andaman	Saktigarh (RV)	44.5294	444039	370	177	36.1175	324580	370	188	19.9642	258412	277	154
Andaman and Nicobar	North & Middle Andaman	Deshbandhugram (RV)	44.0868	435398	367	175	30.5652	199995	308	155	11.7671	72138	166	97
Andaman and Nicobar	North & Middle Andaman	Strait Island (AS)	26.8458	80594	136	54	21.5571	62246	178	84	2.72863	6763	50	29
Andaman and Nicobar	North & Middle Andaman	Bangaon (RV)	30.1529	130990	201	91	22.2471	69353	193	94	6.99494	23223	97	59
Andaman and Nicobar	North & Middle Andaman	Khudirampur (EFA)	33.4485	195411	256	114	14.9135	19296	86	38	1.7735	5043	43	24
Andaman and Nicobar	North & Middle Andaman	Sagar Dweep (RV)	21.8131	33131	72	30	31.3583	216808	318	158	31.4968	516592	372	192
Andaman and Nicobar	North & Middle Andaman	Sundergarh (RV) (including EFA)	22.525	38081	82	31	18.9494	40583	133	60	7.25149	24868	101	62
Andaman and Nicobar	North & Middle Andaman	Lorrojig (FC) & Vishnu Nallaha (APWDC)	21.6128	31871	69	28	17.0327	29035	112	51	5.36579	14748	80	48
Andaman and Nicobar	North & Middle Andaman	Narayan Tikri (EFA)	28.7732	108019	178	77	22.6464	73611	203	97	9.68252	45580	135	80
Andaman and Nicobar	North & Middle Andaman	Srinagar (EFA)	37.4587	286917	315	149	24.9641	102547	242	120	10.6126	56438	148	88
Andaman and Nicobar	North & Middle Andaman	Interview Island (WLS)	27.2548	85861	146	58	15.6899	22528	91	39	0.000693374	1425.5	16	8.5
Andaman and Nicobar	North & Middle Andaman	Uttara (RV)	34.7851	224859	272	123	34.2757	281957	349	175	29.8462	492306	359	189
Andaman and Nicobar	North & Middle Andaman	Keralapuram (RV)	43.5515	424591	363	172	38.4481	377261	385	194	27.7983	455313	350	181
Andaman and Nicobar	North & Middle Andaman	Stewart Island	17.0021	12120	27	10	10.5057	7680	51	17	0.000693374	1425.5	16	8.5
Andaman and Nicobar	North & Middle Andaman	Sagwan Nallaha (FC)	32.6238	178141	239	106	6.87926	3328	21	6	0.000693374	1425.5	16	8.5
Andaman and Nicobar	North & Middle Andaman	Gandhi Nagar (Forest Beat)	40.8057	364846	343	163	23.0138	77843	211	101	2.97802	7316	53	31
Andaman and Nicobar	North & Middle Andaman	Hara Tikry (EFA)	19.0717	19031	37	14	13.2584	13736	71	29	5.78576	16608	86	53
Andaman and Nicobar	North & Middle Andaman	Ganesh Nagar I & II (EFA)	29.1075	113494	185	80	23.5885	84633	226	112	10.3678	53375	144	85
Andaman and Nicobar	North & Middle Andaman	Bejoygarh (RV)	35.6579	244859	283	130	22.2751	69646	194	95	7.154	24236	99	61
Andaman and Nicobar	North & Middle Andaman	Shibpur (RV)	31.5663	156854	224	99	32.101	232626	329	166	26.992	438795	345	179
Andaman and Nicobar	North & Middle Andaman	Merk Bay (AC)	13.825	5890	13	5	9.4931	6171	43	13	0.000693374	1425.5	16	8.5
Andaman and Nicobar	North & Middle Andaman	Lamiya Bay (WLS)	25.3151	62882	113	43	18.2024	35729	123	56	11.8923	73973	170	99
Andaman and Nicobar	North & Middle Andaman	Hanspuri (RV) (including JPP Camps)	31.4923	155447	221	98	30.5897	200438	309	156	16.6205	169278	239	138
Andaman and Nicobar	North & Middle Andaman	Profullya Nagar (RV)	29.8692	126107	196	86	24.5912	97360.5	236	116	9.38827	42512	127	77
Andaman and Nicobar	North & Middle Andaman	Ganna Dabla (EFA)	20.7019	26628	55	22	17.6895	32640	118	53	9.60543	44762	132	79
Andaman and Nicobar	North & Middle Andaman	Panchawati (EFA)	20.6209	26226	54	21	10.0807	6994	50	16	1.7203	4953	41	22
Andaman and Nicobar	North & Middle Andaman	Dhani Nallaha (JA)	52.6372	555228	390	194	31.7799	225744	326	164	16.827	174430	243	139
Andaman and Nicobar	North & Middle Andaman	Sitapur (RV)	46.1551	473404	377	182	26.0374	118255	260	130	11.1597	63523	155	91
Andaman and Nicobar	North & Middle Andaman	Tal Bagan (EFA)	44.8002	449176	372	179	34.3078	282718	350	176	12.9592	91514	182	106
Andaman and Nicobar	North & Middle Andaman	Kalsi (RV)	36.6343	267617	300	141	28.6881	163046	282	142	19.1937	237198	266	147
Andaman and Nicobar	North & Middle Andaman	Urmilapur (RV)	43.6529	426705	364	173	31.5731	221309	323	163	12.9771	91802	183	107
Andaman and Nicobar	North & Middle Andaman	Mithila (RV)	41.6624	384221	350	165	41.8051	444845	391	197	22.6165	331434	312	167
Andaman and Nicobar	North & Middle Andaman	Vidyasagarpalli (RV)	46.6381	481623	380	185	36.6465	336806	374	191	21.8404	310435	303	164
Andaman and Nicobar	North & Middle Andaman	Rampur (RV)	20.1537	23856	47	19	7.86875	4196	28	9	16.366	162956	233	133
Andaman and Nicobar	North & Middle Andaman	Nilambur (EFA)	50.9824	539982	387	191	28.3435	156666	280	141	11.6647	70628	164	95
Andaman and Nicobar	North & Middle Andaman	Rajatgarh (RV)	36.4144	262390	297	139	32.7943	248152	336	170	16.1758	158334	231	132
Andaman and Nicobar	North & Middle Andaman	Durgapur (RV)	32.0079	165643	229	102	32.7789	247825	335	169	25.5642	406521	331	174
Andaman and Nicobar	North & Middle Andaman	Diglipur (RV)	41.9812	391218	354	167	34.4597	286233	351	177	18.9226	229759	264	145
Andaman and Nicobar	North & Middle Andaman	Raglachang (Nayadera) (FC)	31.7433	160250	228	101	11.5587	9649	58	22	4.77847	12443	72	44
Andaman and Nicobar	North & Middle Andaman	Panchawati (RV)	24.6542	56112	106	40	25.9255	116531	258	129	28.1916	463032	352	183
Andaman and Nicobar	North & Middle Andaman	Sukha Nallaha (EFA)	5.82506	836	2	1	8.27532	4616	33	11	0.000693374	1425.5	16	8.5
Andaman and Nicobar	North & Middle Andaman	South Creek (EFA FC & APWDC)	35.7878	247825	287	133	21.54	62061	176	83	16.4365	164685	234	134
Andaman and Nicobar	North & Middle Andaman	Curlew Island (FCPA)	27.1906	84981	144	56	12.8718	12669	67	26	0.000693374	1425.5	16	8.5
Andaman and Nicobar	North & Middle Andaman	Lataw (RV)	21.6226	31910	70	29	18.9428	40544	132	59	16.4489	164972	235	135
Andaman and Nicobar	North & Middle Andaman	Paschimsagar (EFA)	45.634	464532	376	181	29.3831	176395	292	146	20.6209	276664	287	159
Andaman and Nicobar	North & Middle Andaman	Sitanagar (EFA)	32.3429	172409	233	104	11.9025	10337	61	23	0.466483	3305	33	18
Andaman and Nicobar	North & Middle Andaman	Swadesh Nagar (RV)	36.204	257486	293	135	31.4312	218337	320	160	20.3827	270010	282	157
Andaman and Nicobar	North & Middle Andaman	Laxmipur (EFA)	27.3682	87405	150	61	14.8476	19034	82	35	0.000693374	1425.5	16	8.5
Andaman and Nicobar	North & Middle Andaman	Long Island (RV)	29.6665	122660	192	83	22.2213	69048	191	93	15.8086	149484	227	131
Andaman and Nicobar	North & Middle Andaman	Abaygarh (RV)	42.1073	394087	356	168	31.426	218233	319	159	14.2707	116216	200	117
Andaman and Nicobar	North & Middle Andaman	Mayabunder (RV)	33.7222	201358	259	116	16.3327	25459	99	43	3.56485	8714	62	38
Andaman and Nicobar	North & Middle Andaman	Bharatpur (RV)	49.8049	526883	383	188	36.3452	329909	372	189	13.3295	98058	186	109
Andaman and Nicobar	North & Middle Andaman	Foul Bay (JA)	56.5017	578693	395	198	45.5495	503489	394	198	22.1507	318863	305	165
Andaman and Nicobar	North & Middle Andaman	Foster Valley (EFA)	35.4129	239149	280	127	22.3391	70292	195	96	7.51472	26632	103	64
Andaman and Nicobar	North & Middle Andaman	Bara Dabla (EFA)	36.8678	272976	306	144	25.3561	108110	252	126	14.2902	116589	201	118
Andaman and Nicobar	North & Middle Andaman	Mohanpur (RV)	27.776	92982	159	66	29.8289	185162	300	149	32.1867	525380	379	196
Andaman and Nicobar	North & Middle Andaman	Aves Island (RV)	16.692	11310	23	9	3.97333	1656	9	3	0.000693374	1425.5	16	8.5
Andaman and Nicobar	North & Middle Andaman	Cutbert Bay (EFA)	23.6795	47174	95	35	6.32242	2896	19	5	3.93651	9733	66	41
Andaman and Nicobar	North & Middle Andaman	Madhyamgram (RV)	41.7458	386041	351	166	40.6622	423429	390	196	19.4792	245014	270	150
Andaman and Nicobar	North & Middle Andaman	Pawajig (FC)	29.6166	121813	191	82	14.6114	18143	79	34	3.07366	7541	55	32
Andaman and Nicobar	North & Middle Andaman	Yeratiljig No. 9 (JPPC)	22.9952	41566	87	32	16.6087	26818	104	47	8.77578	36681	117	73
Andaman and Nicobar	North & Middle Andaman	Swarajgram (RV)	44.9684	452388	374	180	34.6624	290874	352	178	29.1372	480302	354	184
Andaman and Nicobar	North & Middle Andaman	Pather Tikry (EFA)	33.4068	194475	255	113	19.4801	44359	142	66	0.000693374	1425.5	16	8.5
Andaman and Nicobar	North & Middle Andaman	Baskata Nallaha (EFA)	12.1055	3884	7	3	0.0069099	309.5	2	1	0.000693374	1425.5	16	8.5
Andaman and Nicobar	North & Middle Andaman	Bajato (EFA & 40 acre plot)	23.9771	49670	98	36	22.194	68747	189	91	11.3172	65776	159	93
Andaman and Nicobar	North & Middle Andaman	Lalajig Bay (AC)	26.5032	76427	131	51	16.9962	28811	111	50	0.000693374	1425.5	16	8.5
Andaman and Nicobar	North & Middle Andaman	Bolcha (EFA)	20.1062	23632	45	18	20.5737	53173	158	74	12.3366	81016	176	101
Andaman and Nicobar	North & Middle Andaman	Milangram (RV)	36.9343	274600	307	145	31.4656	219049	322	162	29.2905	483015	356	186
Andaman and Nicobar	North & Middle Andaman	Beach Dera (EFA)	27.6669	91433	157	65	18.1776	35563	121	55	8.72119	36198	114	70
Andaman and Nicobar	North & Middle Andaman	Padmanabhapuram (RV)	43.9562	432837	365	174	25.1913	105740	246	121	11.0073	61449	153	90
Andaman and Nicobar	North & Middle Andaman	Sabari (RV)	27.4997	89135	151	62	30.4349	197359	306	153	36.3165	564005	390	197
Andaman and Nicobar	North & Middle Andaman	Harinagar (RV)	26.4211	75419	127	49	16.3999	25776	100	44	10.0128	49174	141	82
Andaman and Nicobar	North & Middle Andaman	Luis-in-Let-Bay (JPPC)	25.3047	62783	112	42	14.9075	19267	85	37	1.08351	4037	37	20
Andaman and Nicobar	North & Middle Andaman	Basantipur (RV)	21.0759	28697	61	24	19.0058	40954	135	62	10.4942	54960	145	86
Andaman and Nicobar	North & Middle Andaman	Ramakrishnagram (RV)	50.6291	536262	386	190	24.6747	98484.5	237	117	19.1699	236526	265	146
Andaman and Nicobar	North & Middle Andaman	Pinakinagar (RV)	28.3411	101362	166	70	21.275	59582	172	82	6.6737	21223	94	57
Andaman and Nicobar	North & Middle Andaman	Tugapur (RV)	18.3347	16219.5	34	13	21.9234	65939	185	88	21.0012	287136	293	161
Andaman and Nicobar	North & Middle Andaman	Amber Chad (EFA)	24.9306	58774	110	41	12.6152	12010	66	25	7.0714	23695	98	60
Andaman and Nicobar	North & Middle Andaman	Smith (EFA)	19.8792	22524	43	17	7.52566	3892	26	8	3.17547	7773	58	34
Andaman and Nicobar	North & Middle Andaman	Subhashgram (RV)	34.9292	228073	273	124	20.8945	56074	164	77	14.402	118849	203	119
Andaman and Nicobar	North & Middle Andaman	Boroinyol II (FC)	37.6682	291863	319	150	23.1667	79596	218	106	10.5289	55396	147	87
Andaman and Nicobar	North & Middle Andaman	Khatta Khari (EFA)	25.7554	67675	118	45	28.2899	155731	277	140	19.6748	250380	274	152
Andaman and Nicobar	North & Middle Andaman	Kadamtala (RV)	31.7184	159776	227	100	24.3644	94324	232	114	30.4583	501955	366	190
Andaman and Nicobar	North & Middle Andaman	Dhani Nallaha (EFA)	23.2237	43408	89	33	9.85785	6688	47	14	3.7674	9263	63	39
Andaman and Nicobar	North & Middle Andaman	Janakpur (RV)	28.9439	110789	180	78	23.9204	88678	227	113	18.2588	211798	257	142
Andaman and Nicobar	North & Middle Andaman	Chotaligbang (JA)	53.7654	563572	391	195	34.9091	296509	354	180	19.4867	245241	271	151
Andaman and Nicobar	North & Middle Andaman	Paiket Bay (EFA)	44.1183	435988	368	176	26.2879	121994	264	133	9.14493	40163	123	74
Andaman and Nicobar	North & Middle Andaman	East Island (Police post & Light house)	16.1088	9953	19	7	10.6432	7923	52	18	0.247606	3106	32	17
Andaman and Nicobar	North & Middle Andaman	Kalipur (RV)	35.5273	241873	282	129	33.2777	259088	340	171	17.4143	189436	248	140
Andaman and Nicobar	North & Middle Andaman	Elezabeth Bay (EFA)	29.9388	127288	198	88	20.1516	49673	153	71	4.46178	11310	70	43
Andaman and Nicobar	North & Middle Andaman	Shyamkund (RV)	26.3728	74810	126	48	21.1693	58588	170	81	19.4349	243791	269	149
Andaman and Nicobar	North & Middle Andaman	Gol Pahar (EFA)	18.3263	16186	33	12	29.1605	172028	289	144	20.0441	260628	278	155
Andaman and Nicobar	North & Middle Andaman	Parnasala (RV)	31.0612	147394	211	94	22.9865	77507	209	99	13.3848	99141	187	110
Andaman and Nicobar	North & Middle Andaman	Macarthy Valley (EFA)	27.8044	93429	160	67	19.9813	48245	151	70	5.6779	16124	84	52
Andaman and Nicobar	North & Middle Andaman	Dukennagar (RV)	23.52	45854	92	34	23.0361	78100	214	103	15.7578	148322	226	130
Andaman and Nicobar	North & Middle Andaman	Rangat (RV)	38.934	321582	328	154	25.327	107687	250	124	14.5494	121854	209	123
Andaman and Nicobar	North & Middle Andaman	Sippi Tikry (EFA)	12.9482	4774	9	4	13.9222	15723	75	31	5.46668	15178	81	49
Andaman and Nicobar	North & Middle Andaman	Charlungta (FC)	27.9569	95625	162	68	19.5949	45209	145	67	10.9453	60610	152	89
Andaman and Nicobar	North & Middle Andaman	Borang (RV)	39.5615	336226	335	158	20.3472	51304	157	73	5.60758	15819	83	51
Andaman and Nicobar	North & Middle Andaman	Rajatgarh (EFA)	26.5778	77295	133	52	19.2972	43002	140	64	1.76301	5019	42	23
Andaman and Nicobar	North & Middle Andaman	Gandhi Nagar (EFA)	47.3511	493121	382	187	24.7138	99055	238	118	8.63179	35426	113	69
Andaman and Nicobar	North & Middle Andaman	Laxmipur (RV)	43.4051	421601	362	171	31.4317	218346	321	161	27.0374	439726	346	180
Andaman and Nicobar	North & Middle Andaman	Kanchi Nallaha (EFA) & Bamboo Nallaha (EFA)	27.2747	86146	148	59	19.3162	43148	141	65	6.71202	21446	95	58
Andaman and Nicobar	North & Middle Andaman	Danpur (RV)	28.6279	105751	174	75	21.0605	57538	168	79	20.4907	273031	283	158
Andaman and Nicobar	North & Middle Andaman	Webi (RV)	29.7794	124569	193	84	19.1599	42036	137	63	15.4382	140997	221	128
Andaman and Nicobar	North & Middle Andaman	Land Fall Island (Police post)	18.1461	15550	32	11	10.878	8358	54	20	0.000693374	1425.5	16	8.5
Andaman and Nicobar	North & Middle Andaman	Nabagram (RV)	36.7053	269303	303	142	34.0513	276639	346	173	32.143	524863	378	195
Andaman and Nicobar	North & Middle Andaman	Lamiya Bay (EFA)	37.3401	284151	314	148	35.718	315344	364	185	14.1522	113800	198	116
Andaman and Nicobar	North & Middle Andaman	Chappa Nali (EFA)	21.1628	29193	62	25	17.0487	29137	113	52	5.20679	14114	76	46
Andaman and Nicobar	North & Middle Andaman	Between Chotaligbang and Foul Bay (JA)	52.1642	551280	389	193	34.9289	296968	355	181	18.4067	215758	259	143
Andaman and Nicobar	North & Middle Andaman	Kanchangarh (RV)	36.4142	262385	296	138	29.1705	172230	290	145	14.4417	119731	206	122
Andaman and Nicobar	North & Middle Andaman	Mutha Nallaha (EFA)	25.5244	65139	116	44	10.8124	8229	53	19	4.04631	10038	67	42
Andaman and Nicobar	North & Middle Andaman	Vishnupur (RV)	43.2397	418216	360	170	22.1039	67841	187	90	11.7122	71331	165	96
Andaman and Nicobar	North & Middle Andaman	Karmatang X (EFA) incl.Bihari Plot (EFA)	27.3119	86613	149	60	8.25983	4601	32	10	2.17948	5771	47	27
Andaman and Nicobar	North & Middle Andaman	Sitanagar (RV)	44.7987	449150	371	178	37.4577	355385	381	193	31.9294	522223	376	194
Andaman and Nicobar	North & Middle Andaman	Pudumadurai (RV)	24.3708	53370	101	37	21.5825	62490	179	85	26.2021	421335	335	177
Andaman and Nicobar	North & Middle Andaman	Kishori Nagar (RV)	34.6997	222932	269	122	40.1379	412787	387	195	43.9537	591541	396	198
Andaman and Nicobar	North & Middle Andaman	Lucknow (RV)	24.5577	55182	102	38	20.7289	54556	162	76	5.8429	16880	87	54
Andaman and Nicobar	North & Middle Andaman	Nischintapur (RV)	33.2825	191862	252	112	34.8112	294272	353	179	22.767	335477	313	168
Andaman and Nicobar	North & Middle Andaman	Desharatpur (RV)	46.1948	474116	378	183	25.7451	113811	257	128	14.4274	119418	205	121
Andaman and Nicobar	North & Middle Andaman	Porlobjig No. 3 (JPPC APWDC & ANIFPDC)	39.4615	333989	334	157	19.9663	48107	149	69	5.48726	15264	82	50
Andaman and Nicobar	North & Middle Andaman	Bamboo Nallaha (EFA)	37.1719	280244	313	147	16.7377	27454	105	48	1.78837	5070	44	25
Andaman and Nicobar	North & Middle Andaman	Haridas Kattai (EFA)	31.4084	153874	216	97	18.5866	38255	126	57	0.824348	3699	35	19
Andaman and Nicobar	North & Middle Andaman	Bamboo Tikry (JPPC)	35.7812	247666	286	132	23.3214	81429	221	109	29.5283	487059	358	188
Andaman and Nicobar	North & Middle Andaman	Wrafter's Creek (RV)	34.6382	221584	268	121	33.8234	271453	344	172	20.843	282813	291	160
Andaman and Nicobar	North & Middle Andaman	Jaipur (RV)	33.068	187379	248	110	21.7228	63901	181	87	9.18059	40507	124	75
Andaman and Nicobar	North & Middle Andaman	Thoraktang (FC)	28.0133	96459	163	69	26.2424	121332	263	132	11.823	72946	168	98
Andaman and Nicobar	North & Middle Andaman	Rabindrapalli (RV)	46.3206	476280	379	184	36.9689	344180	376	192	21.6337	304630	302	163
Andaman and Nicobar	North & Middle Andaman	Yeratiljig (RV)	37.0655	277722	308	146	30.5462	199599	307	154	14.9957	131341	214	126
Andaman and Nicobar	North & Middle Andaman	Radha Nagar (RV)	30.7502	141664	205	92	9.10454	5586	39	12	0.000693374	1425.5	16	8.5
Andaman and Nicobar	North & Middle Andaman	Karmatang IX (EFA)	29.8671	126065	195	85	7.05889	3476	23	7	3.39046	8275	60	36
Andaman and Nicobar	North & Middle Andaman	Bandhan Nallaha (EFA)	30.9947	146196	210	93	16.8767	28172	109	49	3.13355	7671	57	33
Andaman and Nicobar	North & Middle Andaman	Austin II (EFA)	35.4817	240801	281	128	25.2039	105943	247	122	12.6971	86987	178	103
Andaman and Nicobar	North & Middle Andaman	Ganna Level (EFA)	26.6003	77571	135	53	10.893	8397	55	21	2.73021	6766	52	30
Andaman and Nicobar	North & Middle Andaman	Chuglum Gum (EFA)	38.5924	313566	324	152	15.9913	23908	95	40	5.23505	14233	77	47
Andaman and Nicobar	North & Middle Andaman	Karen Basti (EFA)	28.955	110956	181	79	23.0033	77710	210	100	11.1701	63682	156	92
Andaman and Nicobar	North & Middle Andaman	Karmatang (RV)	21.5798	31672	68	27	18.7536	39334	128	58	16.5064	166461	237	136
Andaman and Nicobar	North & Middle Andaman	Santi Nagar (EFA)	32.8663	183213	241	107	28.9203	167475	287	143	16.5956	168611	238	137
Andaman and Nicobar	North & Middle Andaman	Asha Nagar (EFA)	36.3303	260500	294	136	16.0033	23963	96	41	2.13018	5686	46	26
Andaman and Nicobar	North & Middle Andaman	Burmachad (EFA)	30.0778	129661	200	90	21.1617	58518	169	80	8.73592	36347	116	72
Andaman and Nicobar	North & Middle Andaman	Sanker Nallaha (PWDC)	50.0915	530233	385	189	22.2002	68809	190	92	15.4598	141455	222	129
Andaman and Nicobar	North & Middle Andaman	Ramachandra Nagar (RV)	29.1448	114129	187	81	0.48646	719	4	2	0.000693374	1425.5	16	8.5
Andaman and Nicobar	North & Middle Andaman	Chainpur (RV)	14.9691	7644	16	6	23.0186	77903	212	102	29.3803	484530	357	187
Andaman and Nicobar	North & Middle Andaman	Khatta Khari (RV)	36.3555	261068	295	137	29.5258	179249	295	147	12.8558	89736	181	105
Andaman and Nicobar	North & Middle Andaman	Raglachang (RV)	27.4998	89137	152	63	24.457	95514	233	115	18.6647	222848	262	144
Andaman and Nicobar	North & Middle Andaman	Santanu (RV)	33.494	196401	257	115	36.0732	323550	367	187	22.9245	339656	315	169
Andaman and Nicobar	North & Middle Andaman	Pokadera (RV)	35.0917	231793	274	125	25.3491	108014	251	125	28.0483	460221	351	182
Andaman and Nicobar	North & Middle Andaman	Madhupur (RV)	41.2987	376062	346	164	27.224	137304	269	134	13.9769	110399	195	114
Andaman and Nicobar	North & Middle Andaman	Hoari Bay (EFA)	33.8691	204580	260	117	34.174	279516	347	174	25.0098	393324	329	173
Andaman and Nicobar	North & Middle Andaman	Lauki Nallaha (EFA)	28.765	107880	177	76	24.7146	99074	239	119	9.55605	44237	130	78
Andaman and Nicobar	North & Middle Andaman	Nilambur (RV)	16.1759	10111	20	8	12.1626	10922	64	24	13.9544	109975	194	113
Andaman and Nicobar	North & Middle Andaman	Rampur (RV)	36.4336	262881	299	140	14.8628	19092	84	36	5.13539	13815	75	45
Andaman and Nicobar	North & Middle Andaman	Govindpur (RV)	26.435	75588	130	50	23.2799	80918	220	108	13.5623	102563	190	112
Andaman and Nicobar	North & Middle Andaman	Paresh Nagar (RV)	21.0311	28460	60	23	18.9589	40645	134	61	7.89974	29426	108	67
Andaman and Nicobar	North & Middle Andaman	Amkunj (RV)	40.2252	351579	339	161	35.1438	301989	360	184	20.2756	267107	279	156
Andaman and Nicobar	North & Middle Andaman	Pilone Nallaha (FDCA)	28.381	101962	167	71	13.9535	15830	76	32	8.72306	36220	115	71
Andaman and Nicobar	North & Middle Andaman	Kamalapur (RV)	28.4339	102776	168	72	23.3768	82079	223	110	7.66211	27646	107	66
Andaman and Nicobar	North & Middle Andaman	Santipur (RV)	28.5486	104523	172	73	21.6715	63352	180	86	10.0017	49067	140	81
Andaman and Nicobar	North & Middle Andaman	Shivapuram (RV)	38.1929	304264	321	151	23.1708	79634	219	107	26.7182	432856	342	178
Andaman and Nicobar	North & Middle Andaman	Nimbutala (RV)	34.189	211536	264	119	27.9577	149851	274	138	26.0842	418576	334	176
Andaman and Nicobar	North & Middle Andaman	Kaushalyanagar (RV)	31.1426	148944	213	95	30.1978	192555	305	152	23.8883	365128	320	171
Andaman and Nicobar	North & Middle Andaman	Udhaygarh (RV)	33.1408	188851	249	111	27.5735	143166	273	137	11.6407	70313	163	94
Andaman and Nicobar	North & Middle Andaman	Dharmapur (RV)	39.9364	344901	337	159	26.2042	120752	261	131	15.3105	138183	220	127
Andaman and Nicobar	South Andaman	Kadakachang (RV)	40.9513	368169	345	69	37.4027	354119	380	75	32.524	529357	381	69
Andaman and Nicobar	South Andaman	Mannarghat (RV)	32.398	173448	235	46	29.9667	187846	301	58	24.2634	374741	325	60
Andaman and Nicobar	South Andaman	Harmender Bay (NS)	31.6541	158544	226	44	32.6675	245326	334	65	33.9019	544167	387	72
Andaman and Nicobar	South Andaman	Vivekanandapuram (RV)	17.684	14064	30	7	5.75356	2556	17	4	12.8199	89138	180	27
Andaman and Nicobar	South Andaman	Tusnabad (RV)	31.0709	147562	212	40	28.8876	166839	286	52	38.0029	573778	393	77
Andaman and Nicobar	South Andaman	Temple Myo (RV)	31.6083	157677	225	43	22.1722	68512	188	34	21.1948	292526	295	48
Andaman and Nicobar	South Andaman	Forest Camp at 14 km. 5-III (FDCA)	34.6223	221229	267	53	5.51708	2418	16	3	9.65537	45306	133	19
Andaman and Nicobar	South Andaman	Manjeri (RV) & Line Dera (FC)	35.1822	233900	275	55	37.6528	359818	382	76	20.5101	273559	284	43
Andaman and Nicobar	South Andaman	Herbertabad (RV)	33.3122	192484	253	51	26.6028	127109	267	48	23.6446	358778	319	56
Andaman and Nicobar	South Andaman	Mithakhari (RV)	27.2655	86030	147	27	32.937	251447	338	66	34.4566	549321	389	74
Andaman and Nicobar	South Andaman	Aniket (RV)	27.8445	94013	161	30	24.335	93939	231	42	17.5964	194223	251	38
Andaman and Nicobar	South Andaman	Namunaghar (RV)	16.78	11523	24	5	20.315	51060	156	29	33.5229	540395	384	71
Andaman and Nicobar	South Andaman	Craikabad (RV)	20.7962	27150	57	10	13.5469	14561	74	14	11.3635	66408	161	23
Andaman and Nicobar	South Andaman	Guptapara (RV)	38.6455	314759	325	64	31.6249	222419	324	61	29.9017	493187	360	64
Andaman and Nicobar	South Andaman	Hobdipur (RV)	36.4202	262527	298	58	25.4399	109314	255	45	7.90665	29484	109	13
Andaman and Nicobar	South Andaman	Shoal Bay (RV)	41.5389	381412	349	71	21.5047	61714	175	33	30.678	505245	367	67
Andaman and Nicobar	South Andaman	Mohwa Dera (RV)	39.1095	325725	330	65	19.5836	45130	144	26	0.000693374	1425.5	16	2
Andaman and Nicobar	South Andaman	Mile Tilek (ARF)	16.9636	12012	26	6	22.2412	69278	192	35	7.61729	27341	106	12
Andaman and Nicobar	South Andaman	Wandur (RV)	27.6275	90889	156	29	15.6513	22395	90	18	22.3215	323586	306	52
Andaman and Nicobar	South Andaman	Knapuram (RV)	34.3326	214754	265	52	21.2021	58897	171	32	21.6028	303724	300	50
Andaman and Nicobar	South Andaman	Kalatang (RV)	26.4322	75554	128	23	17.9422	34092	119	22	14.7614	126191	211	30
Andaman and Nicobar	South Andaman	Mile Tilek (RV) & Mile Tilek (EFA)	22.7651	39763	85	19	28.8006	165189	284	51	30.2998	499537	364	66
Andaman and Nicobar	South Andaman	Ograbraij (RV)	37.5007	287965	316	62	22.5626	72695	199	38	21.0181	287613	294	47
Andaman and Nicobar	South Andaman	Netaji Nagar (RV)	27.5101	89296	154	28	20.1201	49375	152	28	30.8767	508103	370	68
Andaman and Nicobar	South Andaman	Beach Dera (EFA)	22.5774	38422	84	18	14.8087	18885	81	16	4.92033	12970	74	9
Andaman and Nicobar	South Andaman	Hashmatabad (EFA)	41.8934	389290	353	72	35.0883	300686	359	71	15.5738	144070	224	32
Andaman and Nicobar	South Andaman	Hut Bay (RV)	28.5165	104036	171	31	22.6968	74230	204	39	22.5855	330591	310	53
Andaman and Nicobar	South Andaman	Tirur (JA)	53.8412	564116	392	77	33.2703	258903	339	67	19.3892	242534	268	42
Andaman and Nicobar	South Andaman	Shore Point (RV)	35.7392	246701	285	56	26.0362	118233	259	46	23.9201	365948	321	57
Andaman and Nicobar	South Andaman	Coffee Plot	40.7284	363043	342	68	37.0298	345544	377	74	12.0521	76504	172	25
Andaman and Nicobar	South Andaman	Tirur (RV)	43.2621	418687	361	73	29.6244	181134	296	56	16.0306	154800	228	33
Andaman and Nicobar	South Andaman	Pongi Balu (FC) & Bada Balu (EFA)	43.999	433632	366	74	29.6945	182495	299	57	18.2118	210519	256	41
Andaman and Nicobar	South Andaman	Forest Camp at 19 km. (FDCA)	25.4008	63789	114	22	9.32083	5920	41	9	9.58185	44506	131	18
Andaman and Nicobar	South Andaman	Muslim Basti (RV)	30.8202	143021	207	39	29.089	170628	288	53	16.2965	161294	232	34
Andaman and Nicobar	South Andaman	Manglutan (RV)	36.8392	272304	304	60	35.4951	310172	363	72	34.0146	545262	388	73
Andaman and Nicobar	South Andaman	Alipur (RV)	21.9426	33972	76	13	20.9318	56381	165	31	8.85373	37431	118	14
Andaman and Nicobar	South Andaman	Hope Town (RV)	29.1291	113830	186	36	19.8091	46886.5	148	27	0.000693374	1425.5	16	2
Andaman and Nicobar	South Andaman	Jhinga Nallaha (JPPC & APWDC)	32.9678	185348	245	48	8.29009	4636	34	6	11.1165	62882	154	22
Andaman and Nicobar	South Andaman	Dhanikhari (RV)	37.5283	288579	317	63	33.9573	274403	345	69	23.9934	367897	322	58
Andaman and Nicobar	South Andaman	Manglutan (EFA)	49.9182	528227	384	76	32.1359	233417	330	64	17.97	204101	255	40
Andaman and Nicobar	South Andaman	Butler Bay Forest Camp 4-II (FDCA)	19.6908	21625	42	9	10.0606	6961	49	10	2.72979	6765	51	6
Andaman and Nicobar	South Andaman	Nayashahar (EFA)	39.4116	332814	333	67	18.194	35674	122	23	12.1458	77960	174	26
Andaman and Nicobar	South Andaman	Red Oil Palm (Nursery Camp)	13.8066	5862	12	3	14.6044	18123	78	15	9.00704	38856	121	15
Andaman and Nicobar	South Andaman	Maymyo (EFA)	44.4579	442673	369	75	30.0098	188723	302	59	9.74099	46196	137	20
Andaman and Nicobar	South Andaman	Nayashahar (RV)	37.1105	278799	311	61	28.1843	153847	276	50	23.6033	357720	318	55
Andaman and Nicobar	South Andaman	Dundas Point (RV)	34.7176	223326	271	54	33.6417	267328	342	68	23.25	348369	316	54
Andaman and Nicobar	South Andaman	Balughat (RV)	36.1657	256575	292	57	15.096	20036	87	17	1.1059	4073	38	5
Andaman and Nicobar	South Andaman	Wright Myo (RV)	39.2587	329245	331	66	37.7474	361891	383	77	30.0024	494830	363	65
Andaman and Nicobar	South Andaman	Port Mouat (RV)	36.7008	269214	302	59	35.9561	320907	365	73	33.2977	538088	383	70
Andaman and Nicobar	South Andaman	Maymyo (RV)	22.3462	36805	79	15	19.1279	41809	136	25	10.7335	57898	150	21
Andaman and Nicobar	South Andaman	M/s Asia & Company (Asia Timber Product)	28.9864	111480	183	34	22.4411	71373	197	36	17.8947	202098	254	39
Andaman and Nicobar	South Andaman	Chouldari (RV)	2.80319	408	1	1	0.0069099	309.5	2	1	9.32811	41910	126	16
Andaman and Nicobar	South Andaman	Manpur (RV)	29.2083	115123	188	37	29.413	176977	294	55	26.3427	424511	338	63
Andaman and Nicobar	South Andaman	Butler Bay Forest Camp 4-IV (FDCA)	22.2184	35855	78	14	8.97008	5399	38	8	6.47425	20150	92	10
Andaman and Nicobar	South Andaman	Forest Camp at 14 km. 5-II (FDCA)	23.5824	46368	93	20	17.3954	30960	117	21	11.8451	73285	169	24
Andaman and Nicobar	South Andaman	Stewartgunj (RV)	27.1273	84156	143	26	31.9541	229372	327	63	38.5307	576344	395	78
Andaman and Nicobar	South Andaman	Between Middle Strait (JPPC) & Jirkatang (JA)	57.3136	581872	396	78	38.3631	375419	384	78	20.9214	284907	292	46
Andaman and Nicobar	South Andaman	Ferrargunj (RV)	13.4402	5378	11	2	16.8045	27795	107	19	24.9464	391768	328	61
Andaman and Nicobar	South Andaman	Hashmatabad (RV)	29.0033	111744	184	35	24.0137	89838	229	41	16.8502	175032	244	36
Andaman and Nicobar	South Andaman	Bindraban (RV)	32.9416	184795	242	47	26.3399	122835	265	47	26.2165	421650	337	62
Andaman and Nicobar	South Andaman	Butler Bay Forest Camp 4-I (FDCA)	21.9345	33921	75	12	4.08126	1699	12	2	3.87409	9554	64	7
Andaman and Nicobar	South Andaman	North Bay (RV)	26.5367	76799	132	24	26.8766	131562	268	49	13.4176	99761	188	28
Andaman and Nicobar	South Andaman	Rabindra Nagar (RV)	16.0308	9804	18	4	8.36102	4711	35	7	14.228	115352	199	29
Andaman and Nicobar	South Andaman	Govindapuram (RV)	28.9414	110766	179	33	24.5265	96479	235	43	20.5393	274394	285	44
Andaman and Nicobar	South Andaman	Badmash Pahar (RV)	27.025	82834	141	25	22.4952	71966	198	37	16.7363	172190	241	35
Andaman and Nicobar	South Andaman	Ramakrishnapur (RV)	21.3707	30401	64	11	18.9126	40358	131	24	20.7455	280049	289	45
Andaman and Nicobar	South Andaman	Malapuram (RV)	32.1378	168223	230	45	31.6603	223166	325	62	36.3215	564036	391	75
Andaman and Nicobar	South Andaman	Wimberlygunj (RV)	31.2341	150644	214	41	22.969	77320	208	40	15.2957	137869	219	31
Andaman and Nicobar	South Andaman	Dugong Creek (OS)	19.3527	20151	40	8	16.8694	28134	108	20	21.6222	304302	301	51
Andaman and Nicobar	South Andaman	Caddlegunj (RV) (incl. Sona Pahar & Hazari Bagh (JPPC)	28.7392	107484	176	32	25.0714	104036	244	44	21.3813	297677	298	49
Andaman and Nicobar	South Andaman	Colinpur (RV)	31.5606	156745	223	42	29.4066	176861	293	54	17.0367	179804	246	37
Andaman and Nicobar	South Andaman	Mathura (RV)	41.4871	380245	347	70	31.0708	210596	315	60	37.8242	572857	392	76
Andaman and Nicobar	South Andaman	Butler Bay Forest Camp 4-III (FDCA)	22.4812	37764	81	17	11.7185	9954	60	13	9.41009	42727	128	17
Andaman and Nicobar	South Andaman	Middle Strait (JPPC)	24.7374	56947	108	21	11.4079	9354	57	12	7.55082	26882	105	11
Andaman and Nicobar	South Andaman	Homfreygunj (RV)	33.1781	189643	250	50	34.9453	297334	356	70	24.0851	370229	323	59
Andaman and Nicobar	South Andaman	Flat Bay (RV)	22.4023	37215	80	16	6.90378	3352	22	5	0.000693374	1425.5	16	2
Andaman and Nicobar	South Andaman	Jirkatang No.2 (EFA)	33.0663	187349	247	49	20.6958	54276	160	30	4.2138	10566	68	8
Andaman and Nicobar	South Andaman	Mile Tilek (JPPC)	30.427	135882	203	38	11.3536	9266	56	11	0.74335	3608	34	4
Andhra Pradesh	Adilabad	Maisampet	33.1687	189448	12610	825	34.898	296258	18445	1174	19.5333	246553	15581	1080
Andhra Pradesh	Adilabad	Khanchanpalle	26.1077	71636	5163	381	21.9839	66524	2813	204	15.2186	136142	9480	746
Andhra Pradesh	Adilabad	Vanjar	35.5349	242042	15457	1006	27.5766	143236	8342	578	10.3984	53769	3700	317
Andhra Pradesh	Adilabad	Kishtapur	29.2507	115791	8119	550	32.5899	243584	15580	1004	23.2633	348718	20057	1315
Andhra Pradesh	Adilabad	Sangvi (K)	36.4757	263870	16547	1077	33.455	263128	16692	1075	15.9296	152324	10486	810
Andhra Pradesh	Adilabad	Puttiguda	28.4177	102505	7275	501	33.1247	255666	16278	1051	22.2802	322470	18993	1260
Andhra Pradesh	Adilabad	Downelle	37.2296	281602	17433	1124	30.6144	200982	12685	842	13.6786	104649	7397	589
Andhra Pradesh	Adilabad	Sonala	20.7695	27004	1955	153	16.6037	26792	714	52	12.4809	83339	5939	487
Andhra Pradesh	Adilabad	Awalpur	31.1737	149539	10258	671	28.9866	168745	10271	697	7.50919	26597	1732	155
Andhra Pradesh	Adilabad	Mulkalla	37.0617	277630	17230	1120	37.7406	361748	21312	1342	36.3508	564234	26015	1583
Andhra Pradesh	Adilabad	Dimda	0.00606582	112.5	3	1	0.0069099	309.5	2	1	0.000693374	1425.5	75	7
Andhra Pradesh	Adilabad	Sirsonna	47.1539	490028	24705	1513	24.7343	99362	4988	344	11.0572	62098	4335	359
Andhra Pradesh	Adilabad	Kuchanpalle	36.2857	259429	16324	1062	32.3129	237318	15156	977	15.6882	146676	10122	775
Andhra Pradesh	Adilabad	Guntlapet	45.1737	456161	23877	1474	40.8106	426258	23386	1448	16.6275	169450	11517	868
Andhra Pradesh	Adilabad	Rajura	27.2559	85884	6142	443	26.827	130703	7389	509	7.48283	26424	1715	153
Andhra Pradesh	Adilabad	Harkapur	26.2571	73388	5296	387	27.2263	137341	7880	543	12.8659	89922	6401	513
Andhra Pradesh	Adilabad	Kondkuru	25.8141	68364	4934	365	26.7769	129935	7329	505	8.30766	32653	2173	196
Andhra Pradesh	Adilabad	Jamuldhari	39.1555	326811	19428	1225	44.0575	482341	24759	1510	19.0683	233720	14932	1043
Andhra Pradesh	Adilabad	Nishanghat	31.6455	158372	10785	714	21.1037	57950	2300	157	7.9046	29471	1931	172
Andhra Pradesh	Adilabad	Keslapur	35.4914	241031	15400	1000	37.3383	352636	20943	1324	19.9583	258265	16136	1112
Andhra Pradesh	Adilabad	Wadjhari	44.5695	444822	23542	1445	31.5564	220943	14075	922	8.66624	35723	2383	217
Andhra Pradesh	Adilabad	Gudipet	31.0815	147760	10140	664	49.0695	542171	25767	1574	35.8395	560607	25961	1580
Andhra Pradesh	Adilabad	Bheempur	41.1455	372535	21194	1325	41.1615	433040	23580	1455	32.7145	531655	25485	1561
Andhra Pradesh	Adilabad	Deepaiguda	29.9646	127733	8872	598	29.7335	183240	11364	754	24.6509	384427	21330	1383
Andhra Pradesh	Adilabad	Etapalle	31.7117	159663	10851	721	38.9449	388000	22233	1393	10.1562	50803	3483	298
Andhra Pradesh	Adilabad	Narsapur	25.677	66779	4836	358	25.1518	105168	5413	371	13.6414	103980	7341	583
Andhra Pradesh	Adilabad	Douna	26.0431	70894	5102	376	31.0606	210382	13329	883	15.4837	141976	9826	765
Andhra Pradesh	Adilabad	Rudraram	41.4097	378564	21435	1334	52.2037	565284	26051	1587	28.9034	476193	24248	1502
Andhra Pradesh	Adilabad	Takli	36.3344	260598	16382	1066	32.5524	242739	15524	1000	17.6871	196530	13033	945
Andhra Pradesh	Adilabad	Mannur	42.3047	398437	22145	1367	46.2532	512456	25331	1548	33.2552	537603	25600	1565
Andhra Pradesh	Adilabad	Ambugaon	38.6547	314980	18925	1197	30.0507	189536	11829	786	5.67065	16097	1028	81
Andhra Pradesh	Adilabad	Heerapur	42.83	409643	22475	1383	52.6622	567905	26078	1588	42.2449	588382	26231	1590
Andhra Pradesh	Adilabad	Pipri	20.9437	27942	2020	159	30.4191	197034	12370	818	25.1044	395632	21762	1405
Andhra Pradesh	Adilabad	Ghatti	33.7688	202377	13364	871	30.3143	194853	12221	807	14.8235	127532	8931	702
Andhra Pradesh	Adilabad	Antharni	37.4941	287790	17709	1139	25.4444	109376	5742	397	11.3501	66240	4656	390
Andhra Pradesh	Adilabad	Kouthala	4.98449	690	34	5	8.60305	4964	63	9	11.905	74163	5273	433
Andhra Pradesh	Adilabad	Bhusimatta	37.3057	283345	17506	1128	33.9806	274968	17337	1115	16.4574	165215	11281	855
Andhra Pradesh	Adilabad	Manneguda	36.6981	269157	16805	1094	36.6254	336315	20257	1286	18.8486	227757	14655	1032
Andhra Pradesh	Adilabad	Kuntala	17.4424	13343	911	85	25.8593	115534	6255	422	2.9259	7197	414	29
Andhra Pradesh	Adilabad	Mahagaon	34.666	222198	14417	944	35.4641	309437	19079	1206	32.4938	529028	25438	1560
Andhra Pradesh	Adilabad	Takli	30.1676	131250	9096	612	24.1027	90978	4385	314	8.66205	35686	2380	216
Andhra Pradesh	Adilabad	Dadpapur	33.5607	197808	13101	853	23.9588	89160	4278	301	12.8214	89166	6345	508
Andhra Pradesh	Adilabad	Heerapur	35.4078	239023	15301	992	27.3581	139530	8042	553	12.5246	84120	5996	488
Andhra Pradesh	Adilabad	Maddulapalle	41.0568	370518	21118	1322	26.9305	132473	7524	518	13.5415	102157	7227	573
Andhra Pradesh	Adilabad	Gangaipet	39.8846	343704	20133	1262	30.1822	192243	12021	797	15.1923	135580	9439	742
Andhra Pradesh	Adilabad	Chamanpalle	23.2025	43215	3142	243	22.8512	75997	3404	240	9.19973	40681	2749	246
Andhra Pradesh	Adilabad	Sahej	39.9041	344140	20156	1263	26.9558	132904	7551	519	10.0499	49616	3402	291
Andhra Pradesh	Adilabad	Gimma (Khurd)	43.7746	429158	23081	1417	26.7803	129990	7331	506	23.3193	350181	20115	1319
Andhra Pradesh	Adilabad	Nagaram	20.856	27459	1993	158	25.2217	106164	5481	379	11.7368	71675	5083	419
Andhra Pradesh	Adilabad	Rampur	38.5423	312471	18831	1191	45.7858	506491	25226	1540	23.8234	363420	20580	1344
Andhra Pradesh	Adilabad	Tamsi (B)	33.3331	192930	12811	836	30.8423	205818	13017	866	22.6956	333548	19434	1280
Andhra Pradesh	Adilabad	Devadpalle	38.3049	306893	18583	1180	33.9695	274727	17322	1114	17.7477	198168	13119	952
Andhra Pradesh	Adilabad	Bolsa	47.4494	494659	24808	1520	46.3189	513245	25343	1549	32.2073	525659	25386	1559
Andhra Pradesh	Adilabad	Jangaon	29.6097	121714	8475	579	19.9419	47938	1707	126	14.6277	123472	8664	683
Andhra Pradesh	Adilabad	Baddampalle	31.5446	156447	10667	706	27.0097	133785	7625	526	9.10849	39821	2686	240
Andhra Pradesh	Adilabad	Komatiguda	46.5747	480562	24487	1507	26.75	129511	7283	499	15.2022	135804	9458	745
Andhra Pradesh	Adilabad	Sankaram	25.6473	66449	4809	355	22.5414	72468	3161	226	9.25061	41169	2792	252
Andhra Pradesh	Adilabad	Chandur	37.3781	285032	17584	1132	36.4707	332767	20116	1275	25.188	397586	21823	1408
Andhra Pradesh	Adilabad	Pangadisomaram	30.1545	131020	9069	610	29.4239	177192	10884	727	13.7937	106883	7561	599
Andhra Pradesh	Adilabad	Agarguda	31.5544	156635	10681	707	38.2893	373789	21755	1371	21.687	306134	18306	1229
Andhra Pradesh	Adilabad	Tamsi (K)	21.7998	33043	2420	186	22.9872	77520	3508	246	13.2463	96520	6853	550
Andhra Pradesh	Adilabad	Mandva	42.9705	412630	22568	1389	32.6601	245162	15660	1009	13.2473	96539	6855	551
Andhra Pradesh	Adilabad	Tallapet	12.7703	4573	283	27	27.8756	148467	8714	601	15.3279	138572	9622	760
Andhra Pradesh	Adilabad	Chandram	35.922	250877	15913	1029	32.1554	233836	14937	967	23.7515	361581	20520	1341
Andhra Pradesh	Adilabad	Halda	19.5879	21162	1504	129	26.1319	119682	6554	445	19.451	244227	15453	1072
Andhra Pradesh	Adilabad	Karanji (T)	35.0679	231243	14885	974	28.4253	158180	9466	645	23.0225	342298	19796	1301
Andhra Pradesh	Adilabad	Koratikal	36.2852	259415	16322	1061	35.2362	304136	18839	1196	18.8179	226937	14612	1029
Andhra Pradesh	Adilabad	Gangapur	42.3099	398547	22149	1368	39.9177	408243	22892	1421	21.6146	304084	18224	1224
Andhra Pradesh	Adilabad	Rudrapur	30.7522	141703	9790	650	26.361	123199	6798	461	21.4101	298477	17965	1206
Andhra Pradesh	Adilabad	Tewiti	28.1345	98229	6973	483	21.6896	63536	2626	191	18.2747	212238	13868	996
Andhra Pradesh	Adilabad	Sangvi	32.5004	175549	11784	778	31.7102	224271	14290	931	21.8992	311975	18547	1236
Andhra Pradesh	Adilabad	Taroda	35.616	243890	15551	1011	34.2436	281181	17658	1135	19.8225	254508	15960	1097
Andhra Pradesh	Adilabad	Kasipet	5.04647	699	35	6	11.0032	8596	135	15	10.1204	50410	3459	294
Andhra Pradesh	Adilabad	Basar	22.8052	40054	2900	220	17.2514	30233	869	64	8.10565	30996	2046	186
Andhra Pradesh	Adilabad	Pullagaon	25.1768	61377	4442	326	22.0441	67173	2852	207	8.77435	36666	2441	224
Andhra Pradesh	Adilabad	Guledi	27.1213	84081	6003	433	28.3581	156932	9358	640	11.4476	67553	4769	402
Andhra Pradesh	Adilabad	Malyal	41.7318	385737	21682	1343	28.9908	168824	10278	698	8.01246	30259	1993	178
Andhra Pradesh	Adilabad	Lachimpur (K)	38.7465	317110	19012	1202	25.5576	111065	5875	402	10.126	50468	3462	295
Andhra Pradesh	Adilabad	Boregaon	28.9408	110756	7786	527	32.6864	245749	15706	1013	21.545	302129	18131	1220
Andhra Pradesh	Adilabad	Narsapur	34.8357	225984	14617	959	24.875	101312	5129	352	20.1292	262993	16360	1119
Andhra Pradesh	Adilabad	Laxmipur	31.9826	165112	11189	741	32.9984	252841	16118	1039	27.4391	448129	23452	1466
Andhra Pradesh	Adilabad	Kotha Sangvi (R.C)	34.7802	224760	14561	953	31.3678	217003	13798	907	12.8937	90401	6438	517
Andhra Pradesh	Adilabad	Kamtha	32.5282	176090	11812	779	24.4857	95910	4731	331	10.162	50874	3485	299
Andhra Pradesh	Adilabad	Komarvalli	27.052	83200	5944	429	31.2805	215159	13684	899	21.3043	295538	17834	1201
Andhra Pradesh	Adilabad	Nagapur	38.3632	308305	18636	1184	25.5975	111636	5922	405	7.47721	26381	1714	152
Andhra Pradesh	Adilabad	Gangapur	40.277	352744	20494	1286	42.5391	457890	24200	1481	29.6293	488763	24576	1515
Andhra Pradesh	Adilabad	Wadigondi	46.2389	474889	24356	1499	35.0595	299986	18627	1183	17.7917	199317	13180	956
Andhra Pradesh	Adilabad	Malegaon	20.2438	24307	1754	142	22.1349	68139	2903	211	21.2707	294580	17785	1198
Andhra Pradesh	Adilabad	Dasturabad	33.1179	188374	12535	820	35.5163	310647	19138	1209	25.2529	399099	21877	1409
Andhra Pradesh	Adilabad	Walganda Heerapur	23.8948	48981	3556	276	26.7748	129892	7324	504	13.3591	98649	6998	559
Andhra Pradesh	Adilabad	Sangvi	25.1256	60845	4395	323	23.5567	84272.5	3944	272	19.2062	237539	15121	1053
Andhra Pradesh	Adilabad	Vemanpalle	17.2468	12769	867	78	17.0854	29331	831	59	28.0277	459809	23792	1480
Andhra Pradesh	Adilabad	Shetpalle	18.818	18013	1277	113	21.7776	64471	2683	195	10.4541	54458	3752	320
Andhra Pradesh	Adilabad	Chintapalle	24.7662	57243	4144	306	27.5485	142728	8304	573	18.3757	214952	14006	1002
Andhra Pradesh	Adilabad	Belsari Rampur	27.7452	92558	6614	465	23.5061	83649	3901	266	9.22758	40957	2775	250
Andhra Pradesh	Adilabad	Dhaba	40.4997	357708	20684	1301	41.3913	437270	23677	1458	26.1588	420266	22561	1437
Andhra Pradesh	Adilabad	Nandupa	44.9644	452298	23763	1461	30.6005	200686	12657	840	8.73968	36383	2417	221
Andhra Pradesh	Adilabad	Boregaon	34.487	218233	14220	929	27.6111	143866	8388	581	10.9196	60263	4199	349
Andhra Pradesh	Adilabad	Manmad	16.232	10230	681	60	26.4486	124638	6903	472	19.3021	240178	15251	1058
Andhra Pradesh	Adilabad	Algaon	15.6382	8954	584	53	25.6528	112498	6000	410	18.4336	216492	14067	1005
Andhra Pradesh	Adilabad	Palle (Buzurg)	33.9355	206048	13582	895	25.8481	115366	6236	421	21.8374	310341	18478	1233
Andhra Pradesh	Adilabad	Jilleda	15.2098	8071	531	44	18.1723	35529	1106	84	12.0378	76256	5438	446
Andhra Pradesh	Adilabad	Munnial	30.1419	130747	9050	608	35.1304	301645	18716	1187	15.0611	132775	9260	730
Andhra Pradesh	Adilabad	Sonapur	30.5625	138277	9559	637	28.2935	155798	9260	632	10.2653	52128	3576	310
Andhra Pradesh	Adilabad	Neradigonda	43.6828	427280	23012	1410	37.2232	349978	20825	1319	20.8579	283196	17294	1172
Andhra Pradesh	Adilabad	Narayanapur	25.6368	66330	4801	352	19.7597	46467	1632	119	8.1417	31288	2069	187
Andhra Pradesh	Adilabad	Dorli	36.6098	267033	16702	1088	27.3659	139664	8055	554	11.2719	65123	4569	381
Andhra Pradesh	Adilabad	Pulimadugu	49.6992	525554	25384	1541	40.5579	421244	23236	1439	12.8271	89267	6351	509
Andhra Pradesh	Adilabad	Dodarna	21.788	32971	2411	184	31.7908	225985	14406	936	21.6701	305667	18281	1227
Andhra Pradesh	Adilabad	Bhimaram	25.7002	67036	4853	360	19.3213	43192	1456	106	13.3196	97857	6952	557
Andhra Pradesh	Adilabad	Kirgul (Buzurg)	44.9663	452341	23769	1462	40.1704	413477	23040	1432	29.227	481883	24412	1509
Andhra Pradesh	Adilabad	Babjepet	49.1607	518729	25269	1535	39.6902	403602	22747	1412	15.6527	145927	10071	771
Andhra Pradesh	Adilabad	Dandepalle	30.219	132137	9151	616	45.9276	508258	25253	1541	24.8569	389595	21524	1393
Andhra Pradesh	Adilabad	Chincholi	52.99	557991	25917	1571	43.1403	467909	24418	1491	23.8665	364567	20616	1346
Andhra Pradesh	Adilabad	Jewly	32.4853	175248	11766	776	23.7888	87032	4141	285	3.57611	8744	515	34
Andhra Pradesh	Adilabad	Malepur	33.0852	187689	12482	814	43.9532	480685	24713	1506	31.8197	520800	25298	1553
Andhra Pradesh	Adilabad	Chandanapur	15.92	9540	629	55	14.1588	16544	334	30	19.1152	235014	15005	1045
Andhra Pradesh	Adilabad	Rasimatla	33.391	194113	12880	840	30.5984	200636	12651	839	12.9277	90946	6476	520
Andhra Pradesh	Adilabad	Beebra	6.02872	884	49	9	15.1842	20394	456	38	13.6444	104032	7347	586
Andhra Pradesh	Adilabad	Ankusapur	45.2781	458097	23925	1477	36.0396	322772	19685	1242	18.9047	229291	14714	1035
Andhra Pradesh	Adilabad	Chittam	43.5914	425411	22966	1408	41.4182	437773	23691	1459	15.9999	153993	10611	820
Andhra Pradesh	Adilabad	Parpalle	23.0614	42092	3040	231	22.7075	74359	3292	235	24.8214	388706	21491	1392
Andhra Pradesh	Adilabad	Tontoli	28.1968	99245	7050	494	20.1301	49482	1791	132	10.3546	53193	3664	315
Andhra Pradesh	Adilabad	Passigaon	45.2845	458221	23927	1478	33.2412	258238	16405	1059	17.4575	190525	12723	929
Andhra Pradesh	Adilabad	Nakkalawada	24.549	55086	3995	301	18.6287	38510	1233	90	4.07109	10110	605	41
Andhra Pradesh	Adilabad	Gollet	33.2035	190213	12653	831	48.3766	535725	25675	1568	23.1512	345777	19924	1306
Andhra Pradesh	Adilabad	Abbapur	39.7352	340226	19979	1255	36.7061	338160	20350	1294	13.7844	106692	7548	597
Andhra Pradesh	Adilabad	Kappanpalle	36.4733	263808	16544	1076	29.6693	182004	11271	748	19.4988	245590	15529	1079
Andhra Pradesh	Adilabad	Birsaipet	15.5461	8756	575	50	16.3844	25701	679	50	7.20519	24574	1601	133
Andhra Pradesh	Adilabad	Chunchupalle	46.6555	481940	24515	1508	45.0881	497247	25071	1531	23.7913	362542	20557	1342
Andhra Pradesh	Adilabad	Medaripet	9.40532	1986	115	13	21.06	57531	2271	154	8.92189	38074	2543	230
Andhra Pradesh	Adilabad	Saligaon	26.3887	75000	5388	393	38.2776	373552	21747	1369	23.4233	352966	20216	1323
Andhra Pradesh	Adilabad	Vitholi	24.2336	52023	3782	286	31.4305	218323	13901	914	18.0414	205889	13525	976
Andhra Pradesh	Adilabad	Peddapet	17.4212	13289	901	83	21.9648	66346	2801	203	8.60679	35217	2348	212
Andhra Pradesh	Adilabad	Kosni	31.5973	157456	10740	713	30.09	190344	11885	788	13.8945	108844	7702	612
Andhra Pradesh	Adilabad	Patha Kommugudem	25.6423	66394	4805	354	20.1081	49278	1777	131	12.0936	77159	5511	456
Andhra Pradesh	Adilabad	Chilatiguda	34.643	221714	14393	942	19.4495	44136	1498	109	13.26	96781	6872	552
Andhra Pradesh	Adilabad	Yellaram	45.9127	469248	24213	1494	30.769	204253	12905	854	17.1372	182467	12258	907
Andhra Pradesh	Adilabad	Boardham	23.7317	47615	3459	270	23.3899	82237	3815	263	7.8295	28891	1896	170
Andhra Pradesh	Adilabad	Gattepalle	39.666	338610	19928	1251	34.5911	289266	18092	1154	13.8307	107576	7618	604
Andhra Pradesh	Adilabad	Rommipur	27.3557	87247	6249	449	19.3855	43645	1483	107	21.4762	300252	18044	1211
Andhra Pradesh	Adilabad	Chamanpalle	32.9233	184416	12311	807	44.8879	494462	25014	1528	20.4451	271757	16780	1134
Andhra Pradesh	Adilabad	Anderband	25.6028	65961	4769	351	24.4009	94799	4653	327	16.9473	177545	11990	894
Andhra Pradesh	Adilabad	Parda	43.3146	419697	22790	1399	32.4653	240798	15399	994	11.176	63774	4463	367
Andhra Pradesh	Adilabad	Lingi	40.7962	364619	20947	1313	30.7137	203086	12833	852	17.9165	202680	13344	965
Andhra Pradesh	Adilabad	Bhutai (Khurd)	37.268	282476	17471	1126	35.8105	317541	19463	1227	20.9416	285458	17382	1174
Andhra Pradesh	Adilabad	Kishtapur	31.7773	160988	10924	726	25.8103	114779	6187	417	10.8836	59800	4167	347
Andhra Pradesh	Adilabad	Buddikonda	39.0412	324080	19315	1218	32.0225	230903	14750	961	13.2643	96862	6880	553
Andhra Pradesh	Adilabad	Pambapur	39.4537	333821	19729	1239	37.7241	361391	21289	1339	16.6209	169291	11506	866
Andhra Pradesh	Adilabad	Syedpur	28.714	107066	7565	512	28.7038	163362	9884	678	31.5683	517552	25220	1546
Andhra Pradesh	Adilabad	Keslapur	26.7608	79519	5702	413	39.7131	404086	22758	1413	33.342	538528	25614	1566
Andhra Pradesh	Adilabad	Mola	35.5825	243139	15518	1010	29.524	179218	11050	737	13.1563	94903	6743	539
Andhra Pradesh	Adilabad	Naldurthi	31.1995	150011	10293	674	29.3842	176416	10825	725	19.4408	243937	15439	1071
Andhra Pradesh	Adilabad	Godsera	42.5844	404363	22332	1376	28.2716	155388	9238	630	11.2259	64463	4521	373
Andhra Pradesh	Adilabad	Sawathi	38.2692	306074	18538	1177	34.5821	289041	18078	1153	17.6285	195056	12964	941
Andhra Pradesh	Adilabad	Rollapet	36.9621	275277	17116	1112	43.9691	480933	24721	1508	23.8822	364950	20630	1348
Andhra Pradesh	Adilabad	Kanneragaon	44.8434	449991	23700	1457	39.93	408500	22901	1422	28.0921	461104	23829	1482
Andhra Pradesh	Adilabad	Indhanpalle	36.0728	254376	16088	1038	33.2434	258286	16411	1060	30.6742	505193	24938	1535
Andhra Pradesh	Adilabad	Rechini	29.0013	111699	7859	532	32.1347	233380	14914	965	26.3925	425642	22734	1444
Andhra Pradesh	Adilabad	Chincholi	33.7202	201308	13309	862	24.2585	92975	4520	322	14.8989	129177	9050	711
Andhra Pradesh	Adilabad	Jamni	18.2769	16002	1122	98	19.8108	46903	1653	121	12.1951	78749	5625	464
Andhra Pradesh	Adilabad	Yellareddipet	39.9442	345076	20196	1267	29.7849	184248	11443	762	9.15384	40252	2718	245
Andhra Pradesh	Adilabad	Potharam	40.3971	355350	20581	1297	26.4667	124956	6932	475	4.65286	11990	733	53
Andhra Pradesh	Adilabad	Dhaba (Buzurg)	35.0404	230634	14858	973	44.0676	482498	24761	1511	23.8777	364841	20625	1347
Andhra Pradesh	Adilabad	Gangipalle	32.4297	174145	11702	773	28.9946	168923	10284	699	24.0262	368723	20761	1354
Andhra Pradesh	Adilabad	Wavudham	38.6364	314560	18909	1196	35.7482	316049	19397	1224	16.7652	172862	11721	878
Andhra Pradesh	Adilabad	Rajaram	22.7919	39945	2891	218	20.3805	51586	1926	140	7.62173	27365	1789	161
Andhra Pradesh	Adilabad	Bhuthkur	31.4216	154119	10539	695	36.5567	334729	20192	1281	21.4787	300331	18047	1212
Andhra Pradesh	Adilabad	Karanji	36.8973	273685	17033	1106	31.3929	217510	13837	911	20.6085	276325	16995	1155
Andhra Pradesh	Adilabad	Marepalle	15.3503	8347	549	47	20.0793	49050	1769	130	14.3017	116808	8228	645
Andhra Pradesh	Adilabad	Kothmir	32.0209	165905	11244	745	32.7419	246972	15771	1016	21.0926	289646	17576	1187
Andhra Pradesh	Adilabad	Sundersala	35.7551	247075	15733	1022	32.2215	235310	15032	971	14.7788	126560	8865	698
Andhra Pradesh	Adilabad	Madhapur	21.0323	28464	2060	162	24.6645	98353	4900	342	15.2922	137771	9576	753
Andhra Pradesh	Adilabad	Khapri	38.9296	321470	19206	1212	36.1656	325702	19799	1250	15.8409	150248	10345	796
Andhra Pradesh	Adilabad	Sonapur	36.2703	259055	16299	1059	27.3804	139891	8077	556	16.2775	160800	11042	839
Andhra Pradesh	Adilabad	Chintapudi	30.1519	130970	9066	609	22.5652	72725	3184	229	7.18854	24453	1588	130
Andhra Pradesh	Adilabad	Andholi	63.1953	593792	26260	1590	45.3828	501257	25148	1534	21.1378	290948	17623	1192
Andhra Pradesh	Adilabad	Narayanpur	19.0409	18899	1350	120	29.2459	173709	10644	718	30.2164	498200	24808	1529
Andhra Pradesh	Adilabad	Nazrulnagar	10.4262	2567	147	17	15.0015	19640	422	35	16.9085	176567	11924	890
Andhra Pradesh	Adilabad	Kundelapahad	39.4252	333118	19703	1238	44.6828	491603	24949	1524	27.7436	454255	23642	1472
Andhra Pradesh	Adilabad	Babera	20.2083	24112	1734	140	19.5603	44948	1537	113	8.50659	34322	2288	205
Andhra Pradesh	Adilabad	Navagaon	28.8248	108802	7683	520	23.681	85709	4036	278	4.67143	12063	741	54
Andhra Pradesh	Adilabad	Umrei	17.4222	13295	902	84	19.4636	44240	1505	111	23.5591	356592	20356	1332
Andhra Pradesh	Adilabad	Penchikalpet	26.0043	70472	5079	374	35.5542	311538	19172	1211	26.1716	420591	22572	1439
Andhra Pradesh	Adilabad	Yerraipet	16.4061	10620	712	64	14.3694	17260	357	31	2.07208	5574	327	23
Andhra Pradesh	Adilabad	Kamai	26.4537	75837	5441	397	23.8271	87497	4179	290	3.06457	7511	436	31
Andhra Pradesh	Adilabad	Kamal Kote	28.8476	109184	7698	523	27.5087	142039	8249	570	11.4888	68116	4820	406
Andhra Pradesh	Adilabad	Narsapur	28.7919	108319	7651	518	33.7694	270274	17083	1099	12.7514	87921	6259	504
Andhra Pradesh	Adilabad	Lingatla	30.2133	132028	9143	615	24.2109	92341	4478	320	9.33274	41949	2841	255
Andhra Pradesh	Adilabad	Wankidi	21.0009	28283	2050	161	16.3339	25468	673	49	12.6645	86456	6162	494
Andhra Pradesh	Adilabad	Ravindapur	18.6856	17525	1232	108	20.898	56104	2197	150	9.92136	48134	3296	283
Andhra Pradesh	Adilabad	Kottur (Nevegaon)	38.6343	314518	18906	1194	44.1046	483051	24773	1512	29.7603	490923	24639	1520
Andhra Pradesh	Adilabad	Narsapur	31.3577	152928	10472	691	32.1054	232717	14865	962	7.18893	24458	1589	131
Andhra Pradesh	Adilabad	Kothapalle	27.6098	90658	6493	456	25.1102	104593	5362	367	10.2526	51995	3564	307
Andhra Pradesh	Adilabad	Parigaon	38.5007	311537	18788	1190	49.0605	542098	25765	1573	28.8679	475508	24233	1500
Andhra Pradesh	Adilabad	Ananthpet	31.1189	148494	10183	665	28.1169	152663	9035	615	14.517	121207	8536	669
Andhra Pradesh	Adilabad	Loha	26.7353	79226	5682	412	21.441	61132	2479	176	8.23406	32034	2124	192
Andhra Pradesh	Adilabad	Warkwai	41.174	373191	21227	1327	37.9068	365449	21434	1350	18.1183	207914	13647	985
Andhra Pradesh	Adilabad	Mamidighat	33.6544	199876	13216	859	37.2374	350311	20837	1320	29.8216	491904	24661	1522
Andhra Pradesh	Adilabad	Rupapur	36.9238	274330	17071	1109	33.8033	271025	17126	1102	20.5432	274499	16920	1147
Andhra Pradesh	Adilabad	Wadgaon	27.8572	94203	6714	470	25.2314	106305	5493	380	7.28711	25099	1639	139
Andhra Pradesh	Adilabad	Kumbhajheri	35.091	231778	14914	977	28.7946	165076	10003	684	6.5038	20317	1311	107
Andhra Pradesh	Adilabad	Nighwa	30.0296	128821	8945	601	21.4195	60910	2471	174	14.4552	120006	8440	661
Andhra Pradesh	Adilabad	Buyyaram	26.5278	76689	5504	402	22.1162	67970	2892	210	7.45266	26221	1708	150
Andhra Pradesh	Adilabad	Papanpet	35.7377	246663	15708	1019	34.9299	296994	18482	1175	26.8994	436774	23122	1460
Andhra Pradesh	Adilabad	Rangapur	23.3429	44342	3227	250	34.6349	290254	18138	1155	18.7725	225722	14549	1025
Andhra Pradesh	Adilabad	Lingi	21.1783	29275	2131	167	23.6894	85826	4050	280	14.9966	131361	9179	723
Andhra Pradesh	Adilabad	Umri	49.9622	528756	25451	1548	40.0396	410797	22958	1426	18.2193	210730	13803	990
Andhra Pradesh	Adilabad	Tejapur	40.3926	355248	20577	1296	33.8626	272278	17209	1110	22.3638	324681	19088	1263
Andhra Pradesh	Adilabad	Kothapalle (G)	26.0053	70485	5080	375	31.1487	212272	13461	885	20.7525	280226	17154	1164
Andhra Pradesh	Adilabad	Raspalle	54.9608	571015	26071	1580	42.6245	459385	24240	1484	31.5239	516944	25210	1545
Andhra Pradesh	Adilabad	Peechra	38.2388	305362	18499	1176	28.5865	161159	9703	662	15.2322	136450	9498	748
Andhra Pradesh	Adilabad	Takkallapalle	18.5363	16961	1186	105	19.8657	47310	1676	124	13.8348	107654	7622	605
Andhra Pradesh	Adilabad	Devadpalle	54.7631	569903	26061	1579	44.6708	491430	24948	1523	19.3043	240240	15256	1059
Andhra Pradesh	Adilabad	Venkataraopet	15.9935	9727	642	56	15.157	20285	449	36	15.5585	143728	9935	767
Andhra Pradesh	Adilabad	Ananthpet	39.2606	329291	19542	1232	26.5132	125682	6997	482	5.7867	16616	1058	85
Andhra Pradesh	Adilabad	Karanjiwada	24.7632	57216	4141	305	38.6093	380818	22015	1388	30.1669	497395	24786	1526
Andhra Pradesh	Adilabad	Perasnambal	31.4259	154209	10545	697	26.8886	131768	7473	513	15.7755	148689	10247	786
Andhra Pradesh	Adilabad	Kushenapalle	28.5179	104060	7385	503	44.1736	484093	24797	1514	35.8602	560774	25965	1581
Andhra Pradesh	Adilabad	Muthnur	39.0975	325434	19381	1224	39.7813	405421	22797	1417	31.1838	512514	25117	1542
Andhra Pradesh	Adilabad	Singaraopet	40.0639	347832	20296	1273	25.1005	104461	5350	366	7.10895	23959	1547	126
Andhra Pradesh	Adilabad	Peddapeta	46.9943	487513	24643	1511	48.0399	532425	25630	1562	27.5349	450081	23508	1468
Andhra Pradesh	Adilabad	Munjampalle	43.6917	427473	23016	1411	47.9358	531361	25613	1560	23.3472	350946	20148	1320
Andhra Pradesh	Adilabad	Velal	17.3129	12962	877	80	24.0113	89812	4313	304	23.6717	359500	20447	1337
Andhra Pradesh	Adilabad	Siddur	33.7471	201902	13342	867	31.4237	218175	13889	913	15.3022	138013	9591	757
Andhra Pradesh	Adilabad	Mutakapalle	29.4113	118429	8279	567	16.9729	28697	807	57	3.27127	7981	469	32
Andhra Pradesh	Adilabad	Shivanur	34.0537	208585	13723	899	24.3828	94563	4633	326	12.8346	89388	6360	511
Andhra Pradesh	Adilabad	Nirala	34.891	227219	14678	962	30.6017	200709	12658	841	24.2202	373745	20975	1367
Andhra Pradesh	Adilabad	Bursanpatar	27.7902	93197	6645	466	33.0593	254195	16200	1045	14.4179	119192	8383	654
Andhra Pradesh	Adilabad	Jafrapur	39.3133	330536	19594	1236	33.0441	253846	16176	1044	20.8374	282646	17266	1171
Andhra Pradesh	Adilabad	Guruj	43.5386	424301	22934	1405	37.852	364224	21399	1347	19.1368	235618	15031	1047
Andhra Pradesh	Adilabad	Kankapur	37.8415	295978	18094	1153	31.3917	217485	13836	910	24.0343	368902	20774	1356
Andhra Pradesh	Adilabad	Arly (Khurd)	41.4192	378776	21445	1335	25.3551	108101	5640	389	7.98199	30024	1975	176
Andhra Pradesh	Adilabad	Limba (Khurd)	17.4778	13451	924	87	21.1904	58785	2356	164	13.2372	96379	6837	548
Andhra Pradesh	Adilabad	Rajaram	23.649	46924	3401	263	25.0711	104028	5328	362	13.8566	108087	7658	608
Andhra Pradesh	Adilabad	Thirpalle	42.0161	392040	21939	1356	32.4876	241292	15428	995	11.3826	66681	4697	395
Andhra Pradesh	Adilabad	Rapanpalle	28.4497	103030	7313	502	26.5842	126831	7075	488	11.2237	64434	4514	372
Andhra Pradesh	Adilabad	Lingapur	28.0743	97318	6907	480	31.8259	226697	14459	940	8.63258	35436	2361	213
Andhra Pradesh	Adilabad	Dhanora	49.1872	519074	25273	1536	36.7729	339681	20409	1298	16.3815	163354	11178	850
Andhra Pradesh	Adilabad	Joharpur	40.2499	352126	20471	1283	36.4617	332563	20110	1274	12.2162	79111	5650	468
Andhra Pradesh	Adilabad	Agarwada	44.7574	448369	23651	1452	32.4131	239610	15323	989	9.22353	40921	2771	249
Andhra Pradesh	Adilabad	Kadili	57.7148	583206	26200	1587	40.6155	422457	23275	1443	19.6956	250936	15778	1089
Andhra Pradesh	Adilabad	Umarda (Buzurg)	22.5875	38490	2797	204	21.7432	64096	2661	193	7.45286	26222	1709	151
Andhra Pradesh	Adilabad	Mendapalle	33.3392	193065	12819	837	24.0657	90474	4357	310	17.9161	202673	13343	964
Andhra Pradesh	Adilabad	Mettapipri	41.6162	383170	21595	1341	29.1886	172614	10572	715	9.07315	39487	2665	237
Andhra Pradesh	Adilabad	Gollaghat	36.5996	266804	16690	1087	26.8092	130430	7370	508	11.4043	66988	4727	399
Andhra Pradesh	Adilabad	Kanpa (Mediguda)	25.415	63956	4626	340	24.7608	99705	5011	345	23.2912	349443	20086	1316
Andhra Pradesh	Adilabad	Anukunta	29.8943	126529	8803	596	33.1384	255962	16292	1052	8.69677	35994	2404	218
Andhra Pradesh	Adilabad	Pegadapalle	31.5809	157135	10718	711	29.7038	182689	11328	753	9.60616	44774	3062	270
Andhra Pradesh	Adilabad	Wadal	41.4606	379682	21473	1336	34.5432	288175	18025	1150	13.0374	92820	6599	526
Andhra Pradesh	Adilabad	Jajjarvelly	34.2847	213659	14007	918	32.9491	251715	16054	1033	18.7794	225917	14561	1027
Andhra Pradesh	Adilabad	Kannepalle	31.3943	153612	10515	694	29.9232	187048	11662	776	7.88916	29342	1923	171
Andhra Pradesh	Adilabad	Nagasamudram	17.3364	13038	884	81	23.8053	87236	4156	287	4.5459	11600	702	50
Andhra Pradesh	Adilabad	Darba	33.8647	204482	13494	889	26.4368	124434	6890	471	12.3818	81710	5826	479
Andhra Pradesh	Adilabad	Kondapalle	23.1991	43194	3141	242	23.1575	79489.5	3636	254	9.48638	43518	2971	262
Andhra Pradesh	Adilabad	Labdi	44.5612	444655	23539	1444	32.313	237326	15158	978	13.0591	93210	6623	530
Andhra Pradesh	Adilabad	Dwarakapur	37.7973	294907	18031	1149	42.6423	459676	24248	1485	32.0722	524016	25355	1557
Andhra Pradesh	Adilabad	Anarpalle	27.0933	83684	5980	431	34.4055	284985	17847	1146	23.8445	363981	20594	1345
Andhra Pradesh	Adilabad	Boregaon (Khurd)	42.2806	397938	22128	1366	27.3719	139768	8064	555	11.7179	71419	5074	417
Andhra Pradesh	Adilabad	Sowergaon	24.8286	57795	4185	307	20.1539	49689	1808	133	10.7968	58717	4083	340
Andhra Pradesh	Adilabad	Bondadi	36.6248	267399	16720	1092	31.9718	229759	14688	954	15.362	139319	9675	761
Andhra Pradesh	Adilabad	Maddikunta	34.7763	224664	14553	950	37.7034	360934	21266	1337	26.0283	417286	22475	1432
Andhra Pradesh	Adilabad	Pownur	42.1234	394420	22012	1362	30.5464	199605	12571	837	30.9485	509158	25033	1541
Andhra Pradesh	Adilabad	Surdapur	44.0258	434150	23234	1426	33.9846	275065	17341	1117	14.0647	112130	7917	624
Andhra Pradesh	Adilabad	Talai	42.529	403226	22293	1375	30.36	195827	12304	812	5.52587	15425	986	76
Andhra Pradesh	Adilabad	Jodaghat	45.8581	468341	24183	1492	46.0328	509631	25274	1545	22.5289	329090	19258	1269
Andhra Pradesh	Adilabad	Wadgalpur (Buzurg)	62.6909	593287	26256	1589	47.6868	528780	25579	1558	16.4205	164295	11236	853
Andhra Pradesh	Adilabad	Lokhampur	30.8034	142700	9844	653	25.0712	104032	5329	363	30.0104	494973	24731	1524
Andhra Pradesh	Adilabad	Kubeer	37.478	287386	17687	1137	36.5388	334305	20179	1279	26.7281	433059	23001	1454
Andhra Pradesh	Adilabad	Boregaon	30.4706	136643	9449	632	15.3531	21073	481	40	4.39493	11093	662	48
Andhra Pradesh	Adilabad	Chintalabori	20.06	23430	1688	135	18.9544	40619	1337	98	5.46781	15182	972	74
Andhra Pradesh	Adilabad	Marlagonda	20.0665	23462	1691	136	23.4246	82634	3835	264	15.3155	138288	9606	758
Andhra Pradesh	Adilabad	Munipalle	41.2414	374812	21288	1329	35.224	303850	18828	1195	15.1891	135499	9435	740
Andhra Pradesh	Adilabad	Pochara	38.6251	314300	18894	1193	36.3489	329995	19994	1263	29.0803	479361	24338	1508
Andhra Pradesh	Adilabad	Ainam	30.9482	145343	9997	659	33.6427	267349	16931	1091	17.8554	201044	13261	959
Andhra Pradesh	Adilabad	Bhupalapatnam	45.2753	458042	23923	1476	37.9834	367210	21508	1357	21.8957	311890	18542	1235
Andhra Pradesh	Adilabad	Sangvi	42.062	393102	21975	1359	28.5682	160832	9674	660	12.2683	79949	5708	470
Andhra Pradesh	Adilabad	Kerameri	17.283	12870	873	79	28.3424	156653	9336	638	23.3171	350127	20112	1318
Andhra Pradesh	Adilabad	Brahmanchichal	43.7341	428299	23044	1414	39.2877	395232	22474	1401	13.7511	106074	7515	595
Andhra Pradesh	Adilabad	Salapur	36.9756	275603	17138	1116	29.8269	185110	11511	766	12.4565	82934	5920	486
Andhra Pradesh	Adilabad	Ambagaon	33.7416	201797	13339	865	26.6734	128250	7177	496	6.81725	22095	1424	115
Andhra Pradesh	Adilabad	Raipet	37.3855	285220	17594	1133	30.9789	208690	13214	874	7.27745	25053	1635	137
Andhra Pradesh	Adilabad	Lingapur	16.307	10406	695	63	19.8542	47235	1671	123	16.3717	163104	11161	847
Andhra Pradesh	Adilabad	Lingapur	44.716	447595	23623	1451	28.1101	152524	9023	614	14.5302	121487	8552	673
Andhra Pradesh	Adilabad	Yellaram	27.8996	94841	6752	471	27.4694	141372	8189	566	12.4404	82663	5903	485
Andhra Pradesh	Adilabad	Ghatjangaon	40.6296	360719	20810	1306	24.8769	101340	5130	353	7.29694	25145	1646	141
Andhra Pradesh	Adilabad	Chincholi	33.8674	204544	13496	890	28.5757	160960	9686	661	12.9572	91475	6515	522
Andhra Pradesh	Adilabad	Gandigopalpur	30.8346	143288	9888	656	24.8441	100864	5093	349	17.0014	178897	12057	897
Andhra Pradesh	Adilabad	Bhedoda	32.5889	177403	11892	784	25.1452	105078	5405	369	9.69334	45688	3128	273
Andhra Pradesh	Adilabad	Rampur	30.7084	140931	9729	645	34.5757	288899	18072	1152	13.0654	93336	6628	531
Andhra Pradesh	Adilabad	Revajipet (Old)	41.8415	388130	21778	1346	31.0278	209683	13285	878	4.67588	12084	742	55
Andhra Pradesh	Adilabad	Bember	32.3723	172964	11645	769	26.2828	121913	6704	455	15.5369	143220	9901	766
Andhra Pradesh	Adilabad	Andugulpet	23.1457	42740	3098	237	13.4413	14251	271	25	0.000693374	1425.5	75	7
Andhra Pradesh	Adilabad	Renukapur	9.92905	2272	131	16	7.02017	3452	38	5	0.000693374	1425.5	75	7
Andhra Pradesh	Adilabad	Reddipalle	33.8815	204846	13513	892	28.9497	168049	10216	695	15.7664	148502	10236	785
Andhra Pradesh	Adilabad	Raindlaguda	35.4455	239926	15343	994	38.9984	389189	22276	1394	20.5269	274059	16893	1141
Andhra Pradesh	Adilabad	Muktapur	35.6457	244563	15579	1013	29.7537	183675	11397	757	14.9331	129976	9095	718
Andhra Pradesh	Adilabad	Saknapoor	17.3867	13195	894	82	18.9628	40674	1339	99	16.6611	170283	11561	870
Andhra Pradesh	Adilabad	Chedvai	24.3498	53163	3853	289	31.9507	229292	14651	951	22.7663	335450	19507	1285
Andhra Pradesh	Adilabad	Purushothampur	22.7984	39994	2895	219	27.7448	146162	8554	590	16.7689	172965	11729	881
Andhra Pradesh	Adilabad	Hatti	33.8051	203179	13414	877	29.4928	178597	10994	732	13.232	96269	6834	547
Andhra Pradesh	Adilabad	Arepalle	44.0886	435432	23280	1431	39.4154	397902	22570	1406	15.1229	134086	9350	733
Andhra Pradesh	Adilabad	Appepalle	37.4318	286302	17641	1135	28.6099	161601	9736	666	14.4089	118998	8372	653
Andhra Pradesh	Adilabad	Mavala	29.1809	114704	8043	542	23.9055	88506	4243	299	21.9155	312427	18565	1240
Andhra Pradesh	Adilabad	Parandoli	14.1691	6342	399	32	20.3273	51142	1900	138	13.0304	92697	6592	524
Andhra Pradesh	Adilabad	Koratkal (Khurd)	24.638	55944	4055	302	17.0571	29187	824	58	5.35119	14694	933	71
Andhra Pradesh	Adilabad	Salewada (Khurd)	37.9515	298530	18203	1160	35.4445	308997	19060	1205	21.9121	312328	18560	1239
Andhra Pradesh	Adilabad	Beervelli	23.5472	46053.5	3341	259	34.159	279126	17560	1128	16.7983	173707	11779	885
Andhra Pradesh	Adilabad	Indervelly (B)	27.3308	86873	6219	446	35.0451	299672	18609	1182	18.3263	213580	13929	998
Andhra Pradesh	Adilabad	Yamaikunta	34.153	210727	13849	909	36.2424	327501	19875	1252	15.7239	147512	10168	779
Andhra Pradesh	Adilabad	Khapperla	24.4961	54548	3952	299	26.0591	118578	6486	437	15.1912	135552	9438	741
Andhra Pradesh	Adilabad	Makhra (Khurd)	33.1197	188412	12538	821	25.7056	113241	6056	414	13.4141	99703	7064	564
Andhra Pradesh	Adilabad	Samela	51.5519	545770	25744	1564	41.9614	447662	23954	1468	20.7808	281021	17192	1166
Andhra Pradesh	Adilabad	Phullara	53.4876	561609	25954	1574	48.0848	532888	25640	1563	30.2267	498374	24811	1530
Andhra Pradesh	Adilabad	Demmidiguda	51.0472	540665	25662	1560	37.633	359354	21218	1334	18.2091	210430	13789	989
Andhra Pradesh	Adilabad	Karvichelma	23.7677	47901	3480	272	29.3074	174934	10723	722	19.4082	243041	15394	1067
Andhra Pradesh	Adilabad	Ramlingampet	41.3796	377859	21407	1333	35.1706	302582	18766	1192	13.6553	104236	7363.5	588
Andhra Pradesh	Adilabad	Dhoba (Buzurg)	41.0827	371110	21145	1323	39.3008	395498	22485	1403	19.8544	255367	16005	1101
Andhra Pradesh	Adilabad	Raipahad	40.3825	355051	20574	1295	50.0436	550373	25881	1577	28.1821	462851	23880	1485
Andhra Pradesh	Adilabad	Kutoda	43.3427	420289	22811	1401	30.5403	199487	12554	834	10.9928	61256	4266	356
Andhra Pradesh	Adilabad	Gundi	33.0936	187868	12495	815	20.7957	55175	2135	148	17.5012	191641	12787	932
Andhra Pradesh	Adilabad	Gummanuyenglapur	27.9759	95913	6810	475	17.4034	30997	899	67	9.13296	40035	2704	243
Andhra Pradesh	Adilabad	Cherpalle	46.4091	477787	24426	1505	33.7651	270190	17080	1098	18.477	217672	14134	1011
Andhra Pradesh	Adilabad	Sakhera	24.9182	58649	4245	311	27.4085	140356	8110	559	11.2481	64747	4542	377
Andhra Pradesh	Adilabad	Kistampet	17.9225	14848	1031	95	15.4792	21648	502	41	13.6821	104739	7405	590
Andhra Pradesh	Adilabad	Gajli	34.7925	225019	14571	955	30.4959	198553	12491	826	20.8595	283236	17295	1173
Andhra Pradesh	Adilabad	Manyarpur	31.224	150457	10317	677	26.0397	118293	6472	436	5.82406	16779	1070	87
Andhra Pradesh	Adilabad	Khanapoor	25.4531	64383	4654	341	30.1423	191429	11970	796	18.1051	207567	13623	984
Andhra Pradesh	Adilabad	Powerguda	31.6705	158863	10807	717	31.3026	215631	13722	902	14.3089	116953	8234	646
Andhra Pradesh	Adilabad	Bhuttapur	14.7659	7289	471	38	26.3935	123739	6840	465	8.83878	37285	2491	228
Andhra Pradesh	Adilabad	Rollapahad	34.9568	228693	14756	967	43.2592	469765	24463	1494	29.0574	478925	24324	1507
Andhra Pradesh	Adilabad	Mallapur	44.6556	446452	23595	1448	27.1587	136228	7785	538	14.896	129109	9045	710
Andhra Pradesh	Adilabad	Indhani	22.1908	35644	2604	198	19.0459	41239	1367	101	10.5729	55951	3872	326
Andhra Pradesh	Adilabad	Itikyal	22.6723	39086	2830	210	19.43	43989	1491	108	12.0316	76160	5432	445
Andhra Pradesh	Adilabad	Konur	25.9111	69398	5012	369	21.9545	66249	2791	202	15.7922	149090	10264	788
Andhra Pradesh	Adilabad	Tandur	22.8075	40073	2904	222	30.0621	189783	11841	787	17.7116	197201	13063	949
Andhra Pradesh	Adilabad	Tejapur - J	51.2846	543025	25699	1562	39.746	404711	22779	1414	14.4748	120384	8462	662
Andhra Pradesh	Adilabad	Advisarangapur	34.1666	211046	13864	910	28.7557	164347	9952	682	6.27014	19027	1224	94
Andhra Pradesh	Adilabad	Laggaon	30.0733	129576	8986	604	30.3845	196331	12328	814	11.7399	71720	5091	420
Andhra Pradesh	Adilabad	Venkatapur	29.7555	124189	8642	587	23.5737	84460	3959	274	15.6959	146856	10136	776
Andhra Pradesh	Adilabad	Tandra	22.9291	41031	2972	226	20.9178	56286	2211	151	9.3867	42494	2876	258
Andhra Pradesh	Adilabad	Ispur	44.8807	450711	23719	1459	33.5548	265406	16820	1085	9.10296	39763	2680	239
Andhra Pradesh	Adilabad	Dharampuri	35.996	252557	16005	1032	31.5064	219899	14001	919	18.5994	221067	14310	1017
Andhra Pradesh	Adilabad	Vempalle	40.3353	353995	20539	1288	36.7976	340269	20443	1300	5.25982	14329	903	68
Andhra Pradesh	Adilabad	Oala	23.6054	46554	3375	261	28.5628	160740	9665	659	15.592	144488	9985	769
Andhra Pradesh	Adilabad	Batwanpalle	17.5401	13620	945	89	22.3911	70830	3070	221	15.7878	148989	10259	787
Andhra Pradesh	Adilabad	Venkatraopet	44.623	445791	23574	1446	37.2518	350645	20855	1321	22.6722	332925	19416	1278
Andhra Pradesh	Adilabad	Vallakonda	26.3179	74160	5336	390	24.8186	100529	5067	348	15.2504	136821	9517	751
Andhra Pradesh	Adilabad	Venkatapur	39.167	327056	19439	1226	32.8838	250194	15950	1027	16.242	159952	10978	834
Andhra Pradesh	Adilabad	Kolhari	21.8675	33485	2446	189	27.1962	136824	7840	542	20.9954	286974	17444	1179
Andhra Pradesh	Adilabad	Kothapalle	36.9323	274542	17082	1111	31.0146	209418	13266	877	24.7134	385968	21395	1385
Andhra Pradesh	Adilabad	Chintala Manepalle	0.478113	246	7	2	6.07396	2741	27	3	4.31939	10866	651	45
Andhra Pradesh	Adilabad	Ada - Dasnapur	45.4835	461841	24026	1484	28.0629	151653	8962	612	19.953	258137	16125	1110
Andhra Pradesh	Adilabad	Borlakunta	34.1089	209744	13791	906	30.4037	196725	12349	816	10.4536	54453	3751	319
Andhra Pradesh	Adilabad	Marthadi	41.8884	389167	21821	1350	37.371	353388	20978	1326	26.1397	419834	22549	1436
Andhra Pradesh	Adilabad	Koutla (K)	34.6892	222720	14455	945	30.884	206644	13072	868	16.4459	164905	11269	854
Andhra Pradesh	Adilabad	Nandgam	42.6098	404928	22352	1377	33.822	271427	17155	1106	20.5292	274130	16900	1142
Andhra Pradesh	Adilabad	Mahagaon	33.6525	199823	13214	858	33.0921	254952	16241	1049	22.2632	321975	18967	1257
Andhra Pradesh	Adilabad	Nagapur	37.8271	295630	18078	1152	28.6459	162246	9783	669	14.0486	111819	7896	622
Andhra Pradesh	Adilabad	Jaidapet	25.278	62508	4516	331	18.5403	37940	1212	88	14.733	125596	8803	692
Andhra Pradesh	Adilabad	Mailaram	22.1118	35079	2568	196	36.9211	343068	20560	1306	37.0789	568747	26067	1585
Andhra Pradesh	Adilabad	Dimmadurthy	26.8332	80435	5753	417	31.1603	212548	13480	886	21.5055	301039	18077	1215
Andhra Pradesh	Adilabad	Tejapur	39.5065	335022	19782	1245	32.6805	245611	15692	1012	29.6672	489420	24591	1518
Andhra Pradesh	Adilabad	Racherla	23.1933	43139	3134	241	36.9265	343190	20566	1307	28.4396	467733	24015	1490
Andhra Pradesh	Adilabad	Lingapur	22.9361	41072	2974	227	25.0381	103551	5294	360	9.20189	40700	2754	247
Andhra Pradesh	Adilabad	Dhagaon	37.876	296815	18135	1156	30.8002	204922	12950	859	12.0786	76923	5498	453
Andhra Pradesh	Adilabad	Islampur	43.2401	418227	22740	1395	36.2569	327820	19892	1254	19.1951	237240	15097	1051
Andhra Pradesh	Adilabad	Utukur	25.269	62412	4507	330	22.5229	72278	3153	225	20.8137	281952	17235	1169
Andhra Pradesh	Adilabad	Kundaram	27.1542	84495	6032	438	21.0982	57895	2293	156	25.4587	404009	22052	1419
Andhra Pradesh	Adilabad	Akoli	27.6658	91420	6545	459	36.1467	325266	19783	1249	20.4892	272997	16833	1137
Andhra Pradesh	Adilabad	Katherla	34.4534	217467	14177	924	50.5962	554565	25932	1583	31.3212	514268	25148	1544
Andhra Pradesh	Adilabad	Muthampet	36.1859	257072	16217	1050	35.793	317139	19445	1226	15.5608	143780	9938	768
Andhra Pradesh	Adilabad	Kothapet	30.469	136618	9446	631	33.5719	265788	16842	1086	17.6224	194902	12957	940
Andhra Pradesh	Adilabad	Kosai	32.2499	170559	11529	761	27.2931	138471	7953	548	11.5195	68570	4844	407
Andhra Pradesh	Adilabad	Brahmanpalle	30.0232	128716	8935	600	25.9507	116901	6347	426	16.7354	172161	11674	874
Andhra Pradesh	Adilabad	Punaguda	25.9373	69699.5	5031	371	28.6622	162560	9815	672	15.015	131760	9211	725
Andhra Pradesh	Adilabad	Kadamba	39.5096	335086	19787	1246	34.684	291372	18203	1162	12.1736	78415	5601	462
Andhra Pradesh	Adilabad	Yellapatar	40.532	358450	20723	1303	31.9746	229818	14690	955	13.6274	103699	7325	581
Andhra Pradesh	Adilabad	Dondla	30.0788	129677	8993	606	23.8012	87182	4152	286	8.73207	36314	2415	220
Andhra Pradesh	Adilabad	Buruguda	32.406	173628	11673	771	45.5152	503036	25177	1536	29.6486	489098	24584	1516
Andhra Pradesh	Adilabad	Sarangapalle	39.7063	339554	19952	1253	44.7146	492051	24958	1525	27.8605	456631	23705	1476
Andhra Pradesh	Adilabad	Arli (Buzurg)	31.8827	163073	11060	737	26.7425	129395	7270	498	6.34822	19439	1251	101
Andhra Pradesh	Adilabad	Velmel	38.0692	301225	18314	1165	31.6535	223020	14197	927	14.9092	129407	9063	712
Andhra Pradesh	Adilabad	Patnapur	29.9502	127474	8850	597	26.6524	127914	7157	494	14.4433	119768	8424	660
Andhra Pradesh	Adilabad	Khodad	22.1471	35331	2586	197	23.5139	83753	3909	268	29.6263	488722	24574	1514
Andhra Pradesh	Adilabad	Adepalle	39.2857	329896	19568	1234	31.9043	228332	14582	946	12.7166	87328	6221	499
Andhra Pradesh	Adilabad	Ranapur	31.1529	149138	10232	669	30.4879	198389	12475	824	9.36796	42307	2861	257
Andhra Pradesh	Adilabad	Potia	18.893	18307	1299	114	21.0607	57540	2273	155	8.10003	30952	2043	185
Andhra Pradesh	Adilabad	Kistapur	32.0228	165947	11246	746	24.0675	90498	4359	311	21.9528	313462	18609	1242
Andhra Pradesh	Adilabad	Neradigonda (K)	39.0492	324282	19324	1220	30.4955	198541	12489	825	14.7008	124943	8764	690
Andhra Pradesh	Adilabad	Lendiguda	49.6069	524390	25366	1540	48.0996	533037	25642	1564	34.8911	553181	25863	1576
Andhra Pradesh	Adilabad	Pamulawada	55.275	572811	26100	1581	39.1888	393096	22414	1398	23.4675	354170	20265	1326
Andhra Pradesh	Adilabad	Khagdur	23.3995	44808	3258	254	21.5539	62202	2540	182	19.375	242124	15349	1066
Andhra Pradesh	Adilabad	Bheemangondi	40.5124	358011	20701	1302	33.012	253142	16135	1042	12.0642	76690	5472	450
Andhra Pradesh	Adilabad	Venkatapur (R)	37.4934	287774	17708	1138	38.0253	368101	21551	1361	23.3706	351546	20171	1321
Andhra Pradesh	Adilabad	Kharji	32.9832	185663	12382	808	31.4388	218486	13912	915	12.8911	90347	6435	516
Andhra Pradesh	Adilabad	Motlaguda	25.4069	63849	4621	339	22.6042	73175	3220	232	12.7689	88221	6280	505
Andhra Pradesh	Adilabad	Mowad	22.5583	38303	2783	202	21.6417	63066	2597	187	15.1059	133694	9327	732
Andhra Pradesh	Adilabad	Dhomdari	45.4433	461077	24007	1482	45.6973	505368	25213	1539	19.8613	255551	16010	1102
Andhra Pradesh	Adilabad	Dugnepalle	23.2117	43309	3150	244	26.2242	121039	6645	452	13.2308	96244	6831	546
Andhra Pradesh	Adilabad	Sirgapur	33.4399	195188	12952	844	34.4127	285162	17857	1147	22.0591	316405	18708	1245
Andhra Pradesh	Adilabad	Kadodi	36.3781	261564	16427	1068	40.1852	413773	23048	1433	22.9229	339606	19686	1293
Andhra Pradesh	Adilabad	Pardi	21.9794	34239	2502	192	12.7454	12331	223	22	3.76765	9264	552	36
Andhra Pradesh	Adilabad	Shivalingapur	34.8199	225665	14602	958	27.6574	144671	8459	584	11.3416	66140	4647	387
Andhra Pradesh	Adilabad	Pochampalle	34.2011	211812	13908	914	24.2325	92609	4496	321	7.42258	25994	1690	147
Andhra Pradesh	Adilabad	Gudlabori	31.4221	154130	10541	696	33.6239	266934	16906	1090	25.0624	394558	21716	1404
Andhra Pradesh	Adilabad	Jamdapur	34.0565	208655	13728	900	27.0957	135188	7725	532	18.0651	206506	13553	977
Andhra Pradesh	Adilabad	Kasipet	38.6995	316033	18964	1199	41.4914	439072	23736	1461	22.723	334272	19464	1283
Andhra Pradesh	Adilabad	Khambojipet	22.905	40835	2958	225	26.6369	127663	7138	492	6.27347	19048	1226	95
Andhra Pradesh	Adilabad	Pardi (Buzurg)	29.2965	116568	8172	556	28.2361	154774	9193	623	6.98962	23190	1493	120
Andhra Pradesh	Adilabad	Kammarpalle	34.1882	211518	13892	911	33.8428	271853	17183	1108	13.8163	107320	7595	602
Andhra Pradesh	Adilabad	Veerapur	49.8487	527415	25414	1546	42.1363	450772	24041	1474	20.4902	273023	16835	1138
Andhra Pradesh	Adilabad	Girnur	26.4213	75421	5412	395	29.5911	180458	11147	744	15.8776	151088	10407	805
Andhra Pradesh	Adilabad	Gangapur	30.5023	137206	9487	635	27.4661	141308	8181	565	12.8139	89047	6332	507
Andhra Pradesh	Adilabad	Borda	45.8562	468305	24182	1491	26.4608	124838	6922	474	5.58623	15712	1009	78
Andhra Pradesh	Adilabad	Kotapalle	23.4724	45437	3300	256	29.4204	177127	10879	726	21.5394	301974	18121	1219
Andhra Pradesh	Adilabad	Jagannathpur	40.314	353533	20523	1287	34.4012	284887	17836	1144	10.8146	58967	4108	343
Andhra Pradesh	Adilabad	Jendaguda	29.7501	124074	8637	586	25.2126	106057	5468	377	11.8283	73020	5180	426
Andhra Pradesh	Adilabad	Tungeda	32.8629	183138	12228	800	33.4083	262070	16619	1071	25.6388	408279	22209	1421
Andhra Pradesh	Adilabad	Tukyanmovad	37.8421	295994	18096	1154	29.8068	184699	11483	764	9.54361	44123	3012	266
Andhra Pradesh	Adilabad	Pohar	37.9916	299406	18240	1163	29.1037	170934	10444	711	7.58268	27110	1773	158
Andhra Pradesh	Adilabad	Indapur	44.1614	436870	23326	1433	38.3324	374724	21797	1376	16.3627	162869	11142	846
Andhra Pradesh	Adilabad	Garlapet	47.3513	493126	24773	1515	39.7673	405115	22791	1416	16.1804	158452	10888	829
Andhra Pradesh	Adilabad	Somanpalle	26.5242	76652	5499	401	23.7531	86570	4105	282	22.8263	337047	19568	1289
Andhra Pradesh	Adilabad	Kumbari	38.3696	308467	18640	1185	36.378	330642	20026	1265	14.7831	126648	8874	699
Andhra Pradesh	Adilabad	Arjuni	43.475	423029	22897	1403	47.0859	522253	25483	1553	26.3585	424858	22707	1442
Andhra Pradesh	Adilabad	Jhari	21.239	29612	2165	169	25.0539	103798	5312	361	26.3813	425401	22725	1443
Andhra Pradesh	Adilabad	Kuchalapur	40.0573	347680	20292	1272	17.6195	32267	947	74	11.1942	64041	4484	368
Andhra Pradesh	Adilabad	Challampet	22.6775	39120	2833	211	16.1695	24729	640	48	7.58448	27115	1774	159
Andhra Pradesh	Adilabad	Bommena	39.1715	327182	19446	1228	29.5515	179715	11088	739	10.5274	55373	3827	324
Andhra Pradesh	Adilabad	Machapur	40.6089	360212	20789	1305	30.2837	194237	12171	804	14.9181	129620	9070	715
Andhra Pradesh	Adilabad	Kedarpur	42.7629	408210	22437	1380	35.7928	317134	19444	1225	14.5082	121030	8519	667
Andhra Pradesh	Adilabad	Dehegaon	21.4043	30603	2238	172	27.175	136461	7804	539	18.0975	207340	13600	982
Andhra Pradesh	Adilabad	Dongargaon	28.3936	102154	7246	500	25.9173	116422	6319	425	7.22922	24735	1610	134
Andhra Pradesh	Adilabad	Kondapur	26.6694	78417	5619	407	12.124	10821	187	19	4.92295	12979	803	63
Andhra Pradesh	Adilabad	Kyathanpalle	20.0814	23522	1694	137	15.783	22941	551	43	2.34431	6042	353	25
Andhra Pradesh	Adilabad	Dharmaraopet	28.5666	104827	7435	505	28.7079	163453	9895	679	13.2394	96419	6841	549
Andhra Pradesh	Adilabad	Veerdandi	32.0576	166666	11296	750	32.2839	236686	15115	974	17.2542	185327	12420	915
Andhra Pradesh	Adilabad	Bandalnagapur	29.7348	123795	8622	585	26.7644	129730	7306	502	9.84532	47307	3241	280
Andhra Pradesh	Adilabad	Dhonnora	32.9124	184178	12299	806	18.5627	38092	1217	89	6.50072	20307	1309	106
Andhra Pradesh	Adilabad	Mittapally	25.5857	65772	4755	349	21.7691	64380	2674	194	6.82684	22154	1427	116
Andhra Pradesh	Adilabad	Pippalkhoti	29.594	121457	8460	576	30.2028	192643	12052	801	24.751	386932	21424	1386
Andhra Pradesh	Adilabad	Palodi (Ramnagar)	39.4688	334169	19747	1243	32.6285	244447	15631	1007	6.33608	19375	1246	99
Andhra Pradesh	Adilabad	Namnur	25.1961	61604	4452	327	19.1784	42178	1413	102	23.5448	356249	20342	1331
Andhra Pradesh	Adilabad	Rampur	33.7664	202333	13362	870	29.6051	180751	11163	745	14.4282	119430	8401	655
Andhra Pradesh	Adilabad	Yelkapalle	12.8657	4690	292	28	22.1919	68727	2941	214	22.7174	334109	19457	1282
Andhra Pradesh	Adilabad	Chandrapalle	32.6923	179590	12033	790	36.4209	331575	20063	1269	16.874	175663	11877	889
Andhra Pradesh	Adilabad	Bhagapur	31.0676	147502	10126	663	26.8404	130932	7399	510	12.7931	88670	6310	506
Andhra Pradesh	Adilabad	Pottiyal	34.079	209153	13758	903	34.2198	280631	17632	1132	22.1692	319413	18856	1252
Andhra Pradesh	Adilabad	Dhani	30.0456	129082	8959	603	32.3505	238203	15213	981	20.2156	265443	16502	1126
Andhra Pradesh	Adilabad	Sunkidi	29.7871	124701	8684	591	30.7497	203849	12879	853	19.2441	238593	15168	1056
Andhra Pradesh	Adilabad	Makidi	39.2449	328886	19522	1230	45.5748	503842	25189	1537	24.651	384431	21333	1384
Andhra Pradesh	Adilabad	Boregaon (Buzurg)	41.3545	377307	21386	1332	33.3579	260900	16554	1069	11.9195	74413	5291	434
Andhra Pradesh	Adilabad	Brahmeswar	20.7486	26876	1943	150	29.2111	173079	10603	717	24.1588	372128	20910	1361
Andhra Pradesh	Adilabad	Repallewada	39.8307	342481	20085	1259	33.453	263076	16689	1074	26.7966	434476	23043	1456
Andhra Pradesh	Adilabad	Dharmasagar	51.274	542917	25695	1561	35.0649	300091	18633	1184	15.0437	132391	9247	729
Andhra Pradesh	Adilabad	Madnapoor	20.1939	24041	1729	139	20.6903	54219	2077	144	4.01557	9952	592	39
Andhra Pradesh	Adilabad	Rompalle	20.7843	27078	1962	155	45.4641	502358	25164	1535	28.124	461733	23856	1483
Andhra Pradesh	Adilabad	Puspur	3.87606	504	20	4	25.307	107395	5587	383	11.7983	72563	5155	423
Andhra Pradesh	Adilabad	Kinnerpalle	38.332	307548	18611	1182	35.8369	318187	19486	1230	9.76315	46417	3176	277
Andhra Pradesh	Adilabad	Chinchughat	37.1025	278625	17283	1121	39.8995	407850	22882	1420	31.6193	518242	25239	1549
Andhra Pradesh	Adilabad	Shankarapur	35.2323	235012	15078	984	35.088	300677	18667	1185	13.9303	109530	7751	615
Andhra Pradesh	Adilabad	Gondi	30.0736	129584	8987	605	48.0368	532397	25627	1561	29.4204	485214	24494	1512
Andhra Pradesh	Adilabad	Venkatapur	31.8061	161532	10964	728	44.4085	487605	24878	1520	21.6804	305951	18296	1228
Andhra Pradesh	Adilabad	Jhandavenkatapur	19.7875	22094	1576	131	27.3059	138682	7971	550	17.7619	198542	13137	953
Andhra Pradesh	Adilabad	Pothepalle	40.1796	350534	20415	1279	31.8567	227321	14502	942	8.06188	30669	2023	182
Andhra Pradesh	Adilabad	Mamidipalle	55.5165	574097	26118	1582	47.253	524105	25512	1555	23.4371	353337	20229	1325
Andhra Pradesh	Adilabad	Balahanpur	23.8195	48350	3515	274	26.3947	123758	6843	466	18.0095	205090	13469	971
Andhra Pradesh	Adilabad	Gabbai	36.8284	272079	16957	1100	31.3891	217434	13831	909	14.7657	126274	8842	696
Andhra Pradesh	Adilabad	Malkapur	31.0472	147156	10104	662	19.8795	47415	1680	125	4.93444	13016	808	64
Andhra Pradesh	Adilabad	Mohalla	43.407	421638	22862	1402	27.3087	138724	7974	551	8.77494	36673	2444	225
Andhra Pradesh	Adilabad	Mankapur (P)	38.834	319192	19098	1209	28.2039	154195	9138	621	11.0651	62201	4340	361
Andhra Pradesh	Adilabad	Sirala	42.0995	393898	21994	1361	33.6543	267626	16951	1093	10.2774	52263	3590	312
Andhra Pradesh	Adilabad	Nandapahad	18.741	17729	1246	110	19.035	41163	1364	100	16.2959	161283	11072	841
Andhra Pradesh	Adilabad	Vodduguda	38.3799	308732	18654	1186	38.1665	371086	21659	1364	19.7953	253766	15929	1094
Andhra Pradesh	Adilabad	Shetpalle	23.0646	42116	3044	232	20.6267	53655	2054	142	5.61301	15843	1014	79
Andhra Pradesh	Adilabad	Moudagada	33.4349	195085	12947	843	29.6239	181120	11193	746	12.1329	77771	5558	458
Andhra Pradesh	Adilabad	Udumpur	24.3742	53393	3871	291	17.3455	30708	887	66	18.734	224691	14493	1022
Andhra Pradesh	Adilabad	Avadam	14.7025	7188	464	36	33.9465	274124	17297	1113	26.8685	436078	23096	1458
Andhra Pradesh	Adilabad	Rangapet	24.8517	57995	4202	308	35.1677	302521	18760	1191	14.7308	125544	8798	691
Andhra Pradesh	Adilabad	Pakpatla	27.0477	83144.5	5939	428	33.9397	273971	17291	1112	15.2208	136203	9483	747
Andhra Pradesh	Adilabad	Padibonda	25.8181	68403	4937	366	25.6455	112392	5989	408	12.7054	87125	6209	498
Andhra Pradesh	Adilabad	Malkepalle	23.612	46615	3381	262	33.0721	254498	16213	1047	26.3009	423535	22662	1440
Andhra Pradesh	Adilabad	Malan Gondi	48.696	512508	25169	1532	35.7143	315267	19359	1220	9.81651	46993	3214	278
Andhra Pradesh	Adilabad	Outsarangipalle	16.9059	11865	798	74	30.343	195452	12273	809	16.5341	167093	11372	859
Andhra Pradesh	Adilabad	Suddha Ghat	39.0247	323681	19300	1217	30.8212	205356	12985	864	13.3733	98920	7021	562
Andhra Pradesh	Adilabad	Narsapur	35.4921	241049	15403	1001	30.4483	197637	12412	822	14.9472	130267	9117	719
Andhra Pradesh	Adilabad	Kondapur	20.8367	27364	1988	157	22.9484	77096	3484	245	11.8931	73983	5255	432
Andhra Pradesh	Adilabad	Revojipet (New)	28.1724	98863	7026	491	27.4626	141262	8178	564	24.4955	380569	21205	1377
Andhra Pradesh	Adilabad	Kathersala	32.8289	182460	12196	797	27.9877	150349	8858	610	12.2839	80185	5724	471
Andhra Pradesh	Adilabad	Navegaon	52.7116	555833	25902	1570	32.9237	251142	16012	1030	11.0005	61355	4274	357
Andhra Pradesh	Adilabad	Surjapur	27.742	92509	6609	464	30.1294	191152	11950	795	7.1794	24395	1585	129
Andhra Pradesh	Adilabad	Edbid	23.7083	47422	3442	269	34.4489	285991	17900	1148	13.173	95227	6759	542
Andhra Pradesh	Adilabad	Nagolkonda	15.2455	8136	536	46	28.8674	166478	10107	689	13.7463	105980	7505	593
Andhra Pradesh	Adilabad	Bhamanagar	42.0177	392088	21940	1357	47.1995	523516	25500	1554	26.0818	418520	22520	1435
Andhra Pradesh	Adilabad	Maindagudipet	16.476	10763	724	67	23.0546	78324	3560	249	15.3157	138293	9607	759
Andhra Pradesh	Adilabad	Bhagyanagar	32.18	169102	11438	753	27.6534	144610	8450	583	12.8757	90071	6413	515
Andhra Pradesh	Adilabad	Karegaon	35.348	237668	15237	989	30.8027	204976	12953	860	15.8889	151364	10428	807
Andhra Pradesh	Adilabad	Bhatpalle	24.9563	59050	4277	314	22.6024	73145	3216	230	18.5975	221021	14307	1016
Andhra Pradesh	Adilabad	Gollapalle	33.2449	191098	12710	833	38.4012	376245	21848	1379	29.0323	478477	24310	1504
Andhra Pradesh	Adilabad	Waipet	25.5223	65125	4713	345	26.4078	123969	6862	470	9.08726	39610	2672	238
Andhra Pradesh	Adilabad	Arli (Khurd)	14.9433	7601	497	41	20.0568	48860	1753	129	15.0388	132280	9241	727
Andhra Pradesh	Adilabad	Medi	34.7161	223292	14496	947	34.8114	294278	18353	1168	17.4338	189924	12687	927
Andhra Pradesh	Adilabad	Borampalle	28.8327	108941	7690	522	35.678	314387	19315	1219	13.6467	104081	7350	587
Andhra Pradesh	Adilabad	Kowtha	23.1036	42419	3074	235	22.0206	66896	2835	206	15.8487	150436	10360	798
Andhra Pradesh	Adilabad	Malni	19.0133	18777	1334	118	17.5515	31861	935	73	5.67042	16095	1027	80
Andhra Pradesh	Adilabad	Mogadagad	46.2958	475870	24374	1501	49.1153	542593	25773	1576	37.0668	568675	26065	1584
Andhra Pradesh	Adilabad	Chinchala	36.5829	266369	16672	1085	33.2603	258663	16431	1063	17.5728	193603	12887	939
Andhra Pradesh	Adilabad	Laxmipur	40.4619	356839	20644	1299	30.0371	189263	11812	783	14.6952	124827	8759	689
Andhra Pradesh	Adilabad	Narlapur	45.5774	463504	24071	1486	35.4848	309937	19105	1207	13.9643	110168	7785	617
Andhra Pradesh	Adilabad	Waghapur	32.1563	168627	11402	751	26.3821	123545	6822	464	27.4581	448530	23464	1467
Andhra Pradesh	Adilabad	Dharmara	30.3541	134543	9318	622	22.0917	67694	2876	209	15.9343	152431	10497	811
Andhra Pradesh	Adilabad	Makulpet	33.4665	195812	12994	848	29.0964	170787	10433	710	7.28401	25075	1637	138
Andhra Pradesh	Adilabad	Thimmapur	40.1189	349085	20354	1278	42.9328	464490	24345	1488	24.8117	388480	21483	1389
Andhra Pradesh	Adilabad	Chintakunta	26.1931	72636	5247	385	29.5059	178844	11017	733	24.8872	390337	21550	1395
Andhra Pradesh	Adilabad	Goyagaon	38.9667	322348	19249	1214	27.9457	149649	8810	606	10.9555	60741	4229	351
Andhra Pradesh	Adilabad	Dabbakuchi	26.2911	73807	5317	388	19.1815	42198	1415	103	4.57776	11710	715	51
Andhra Pradesh	Adilabad	Rajaram	29.4056	118328	8272	566	39.5938	401556	22680	1410	26.6913	432264	22969	1453
Andhra Pradesh	Adilabad	Devathapur	37.3152	283556	17518	1129	32.8252	248828	15868	1024	20.9933	286915	17442	1178
Andhra Pradesh	Adilabad	Jatarla	29.579	121214	8444	574	22.7969	75381	3356	239	18.676	223140	14415	1019
Andhra Pradesh	Adilabad	Bheempoor	19.4541	20601	1465	128	30.1944	192482	12038	799	24.0157	368467	20755	1353
Andhra Pradesh	Adilabad	Kondampet	22.6708	39077	2828	209	18.1187	35191	1092	83	11.7632	72075	5121	421
Andhra Pradesh	Adilabad	Gorregutta	28.0111	96424	6840	477	28.8199	165520	10030	685	9.60506	44756	3060	269
Andhra Pradesh	Adilabad	Kangutta	32.6774	179280	12014	788	24.8522	100985	5105	350	12.1809	78528	5610	463
Andhra Pradesh	Adilabad	Ramaraopet	31.1681	149429	10253	670	21.7862	64551	2688	196	13.0811	93624	6647	532
Andhra Pradesh	Adilabad	Tarnam (Khurd)	39.4994	334881	19778	1244	31.9871	230104	14703	957	15.7401	147907	10198	784
Andhra Pradesh	Adilabad	Yapalguda	36.0081	252854	16018	1034	38.3163	374376	21776	1374	24.4491	379406	21174	1374
Andhra Pradesh	Adilabad	Balhanpur	40.0674	347906	20301	1274	31.2151	213727	13558	894	22.7706	335570	19517	1287
Andhra Pradesh	Adilabad	Ratnapur Kondli	31.8512	162454	11025	735	36.4609	332539	20109	1273	23.7289	360986	20498	1339
Andhra Pradesh	Adilabad	Khadki	28.8303	108905	7688	521	34.1862	279806	17594	1130	20.5541	274791	16933	1149
Andhra Pradesh	Adilabad	Dhampur	35.423	239393	15314	993	30.5208	199071	12524	830	11.8515	73381	5205	429
Andhra Pradesh	Adilabad	Mategaon	43.5542	424636	22941	1406	28.2391	154829	9199	625	21.3854	297795	17927	1203
Andhra Pradesh	Adilabad	Nukewada	32.8492	182862	12214	799	29.0614	170099	10379	707	14.073	112285	7932	625
Andhra Pradesh	Adilabad	Jamuldhara	39.2427	328831	19518	1229	32.9416	251555	16044	1032	16.5139	166648	11349	858
Andhra Pradesh	Adilabad	Balaji Ankoda	30.7181	141116	9747	646	32.3336	237787	15187	979	17.8832	201797	13304	963
Andhra Pradesh	Adilabad	Pendalwada	39.597	337018	19866	1250	30.4253	197152	12378	820	22.9469	340267	19712	1296
Andhra Pradesh	Adilabad	Keshapatnam	39.0485	324271	19323	1219	37.7088	361043	21275	1338	18.9705	231037	14798	1037
Andhra Pradesh	Adilabad	Samanderpalle	41.5954	382670	21571	1340	31.7925	226014	14410	937	17.9246	202901	13357	966
Andhra Pradesh	Adilabad	Ghumnur (Buzurg)	45.6374	464598	24094	1488	34.8816	295878	18426	1172	14.4304	119472	8407	656
Andhra Pradesh	Adilabad	Hampli (Buzurg)	33.7875	202780	13392	874	30.5319	199316	12549	833	14.3182	117157	8248	647
Andhra Pradesh	Adilabad	Balanpur	40.6816	361898	20851	1308	36.826	340897	20470	1302	15.8732	150994	10399	803
Andhra Pradesh	Adilabad	Edvalli	34.5806	220339	14321	936	30.5664	200025	12611	838	24.0952	370519	20839	1358
Andhra Pradesh	Adilabad	Anthapur	30.5855	138686	9591	639	23.2754	80842	3721	257	6.40462	19756	1271	102
Andhra Pradesh	Adilabad	Perkapalle	28.9806	111387	7839	530	27.8593	148162	8692	600	19.938	257694	16109	1108
Andhra Pradesh	Adilabad	Bellal	33.4759	196040	13006	849	26.2071	120799	6626	449	9.92356	48155	3297	284
Andhra Pradesh	Adilabad	Salyada	47.6493	497740	24878	1525	37.674	360249	21243	1335	14.1768	114319	8072	635
Andhra Pradesh	Adilabad	Birlagondi	29.1293	113835	7994	539	35.9944	321747	19644	1238	21.9074	312213	18556	1237
Andhra Pradesh	Adilabad	Boregaon	26.0625	71125	5124	379	25.0291	103432	5284	358	19.3437	241318	15316	1065
Andhra Pradesh	Adilabad	Irkapalle	37	276213	17164	1117	50.578	554431	25929	1582	34.4568	549323	25804	1574
Andhra Pradesh	Adilabad	Ravindranagar	31.4953	155503	10629	703	35.3619	307079	18966	1202	18.0659	206528	13554	978
Andhra Pradesh	Adilabad	Lingala	19.7891	22101	1577	132	22.7139	74425	3296	237	9.56428	44332	3031	268
Andhra Pradesh	Adilabad	Ekori	21.4706	31017	2275	174	23.2667	80726	3718	256	8.64299	35531	2369	215
Andhra Pradesh	Adilabad	Gopalnagar	50.2178	531643	25514	1551	39.4745	399135	22609	1407	14.8581	128257	8991	706
Andhra Pradesh	Adilabad	Metindhani	31.8223	161845	10987	731	29.9116	186838	11647	774	16.3519	162618	11138	845
Andhra Pradesh	Adilabad	Ramai	34.3019	214035	14019	919	25.4284	109158	5722	394	20.5388	274376	16913	1145
Andhra Pradesh	Adilabad	Sawargaon	34.4892	218280	14224	930	28.497	159535	9562	656	11.3525	66266	4659	391
Andhra Pradesh	Adilabad	Dubbaguda	49.7656	526388	25399	1543	40.0803	411605	22989	1428	16.3436	162411	11127	843
Andhra Pradesh	Adilabad	Vaijapur	35.3829	238455	15269	990	33.1698	256659	16326	1056	11.5406	68848	4872	408
Andhra Pradesh	Adilabad	Kommuguda	36.8103	271664	16933	1099	23.1531	79444	3631	253	6.51259	20366	1315	108
Andhra Pradesh	Adilabad	Pothpalle	43.8153	429943	23099	1419	39.3918	397419	22550	1405	25.8863	414072	22380	1427
Andhra Pradesh	Adilabad	Bodepalle	39.8696	343329	20117	1261	27.7921	146985	8608	595	13.3647	98764	7010	560
Andhra Pradesh	Adilabad	Pokkur	29.201	114966	8058	543	28.607	161525	9728	665	23.6374	358609	20420	1335
Andhra Pradesh	Adilabad	Akenipalle	19.6112	21278	1514	130	36.0457	322916	19691	1245	35.5471	558497	25932	1578
Andhra Pradesh	Adilabad	Chichond	36.5882	266507	16679	1086	29.5547	179787	11095	741	21.5253	301572	18105	1216
Andhra Pradesh	Adilabad	Jankapur	25.0328	59887	4334	321	34.0351	276270	17394	1121	27.0609	440213	23235	1462
Andhra Pradesh	Adilabad	Gona	26.9999	82547	5896	425	24.0808	90680	4368	312	4.34315	10940	654	46
Andhra Pradesh	Adilabad	Maregaon	25.6476	66453	4810	356	28.8296	165708	10047	686	9.54761	44163	3016	267
Andhra Pradesh	Adilabad	Chopidi	37.8794	296890	18142	1157	44.7981	493172	24983	1526	21.1322	290767	17619	1191
Andhra Pradesh	Adilabad	Kannal (R)	11.5703	3411	201	20	17.5395	31783	931	72	11.8221	72929	5172	425
Andhra Pradesh	Adilabad	Yesapur	50.6605	536612	25599	1555	34.8217	294540	18371	1169	21.4354	299183	17996	1209
Andhra Pradesh	Adilabad	Burugupalle	37.3451	284279	17542	1130	39.1744	392825	22402	1397	27.1208	441472	23279	1463
Andhra Pradesh	Adilabad	Polasa	28.9885	111510	7846	531	24.6573	98247	4896	341	5.53841	15483	991	77
Andhra Pradesh	Adilabad	Dhannur (Khurd)	33.8693	204587	13500	891	42.4463	456239	24161	1479	21.2858	295009	17804	1200
Andhra Pradesh	Adilabad	Bejjal	33.9155	205596	13555	893	33.7431	269680	17048	1095	18.4427	216725	14081	1008
Andhra Pradesh	Adilabad	Potpalle (B)	46.9008	485981	24601	1509	27.6383	144352	8425	582	12.7274	87494	6235	501
Andhra Pradesh	Adilabad	Mittapalle	1.32723	303	10	3	10.9761	8550	134	14	17.0942	181323	12203	901
Andhra Pradesh	Adilabad	Kanjar	27.9597	95672	6801	474	25.9923	117554	6410	433	12.9203	90812	6465	518
Andhra Pradesh	Adilabad	Shettihadapnur	36.4031	262136	16457	1072	34.2245	280763	17640	1134	14.1618	114000	8047	632
Andhra Pradesh	Adilabad	Chorpalle	38.7891	318122	19055	1206	33.849	271971	17191	1109	17.9956	204728	13451	970
Andhra Pradesh	Adilabad	Mahagaon	26.3744	74828	5379	392	36.0963	324095	19730	1246	21.4313	299063	17990	1208
Andhra Pradesh	Adilabad	Kadthal	34.4946	218407	14230	931	37.1339	347959	20748	1315	28.5493	469747	24075	1493
Andhra Pradesh	Adilabad	Karathwada	33.6918	200699	13264	860	23.598	84743	3974	276	13.1522	94815	6735	538
Andhra Pradesh	Adilabad	Anji	38.2106	304690	18473	1174	37.1586	348496	20770	1318	15.8813	151164	10411	806
Andhra Pradesh	Adilabad	Hangirga	31.3283	152371	10441	690	26.3517	123027	6789	460	15.6043	144777	10001	770
Andhra Pradesh	Adilabad	Tejapur	35.6832	245407	15630	1017	31.8708	227631	14529	944	20.2642	266786	16561	1127
Andhra Pradesh	Adilabad	Routsankepalle	54.0568	565527	26005	1575	44.4066	487569	24875	1519	28.8135	474529	24207	1499
Andhra Pradesh	Adilabad	Yeddur	32.7978	181746	12159	795	28.237	154784	9195	624	12.8625	89865	6394	512
Andhra Pradesh	Adilabad	Kachkanti	41.5895	382558	21567	1339	32.8381	249123	15882	1026	13.4772	100901	7145	568
Andhra Pradesh	Adilabad	Rajura	30.2231	132201	9154	617	22.2307	69148	2966	215	7.19631	24505	1593	132
Andhra Pradesh	Adilabad	Talamadri	38.433	309910	18719	1188	21.5977	62650	2572	184	19.6581	249911	15735	1084
Andhra Pradesh	Adilabad	Pippaladhari	49.5956	524275	25364	1539	30.1823	192245	12022	798	10.1527	50764	3479	297
Andhra Pradesh	Adilabad	Mankapur	40.3592	354532	20560	1294	31.9467	229191	14647	950	13.1779	95311	6763	543
Andhra Pradesh	Adilabad	Pardi (Buzurg)	29.3965	118204	8267	565	26.1746	120313	6597	448	14.2191	115184	8131	639
Andhra Pradesh	Adilabad	Wadhone	31.2926	151730	10406	687	27.7126	145592	8515	588	20.6286	276860	17020	1157
Andhra Pradesh	Adilabad	Mothuguda	16.5646	10982	741	69	18.2153	35817	1122	85	8.70646	36094	2411	219
Andhra Pradesh	Adilabad	Khirdi	36.5759	266205	16662	1084	35.132	301688	18718	1188	25.4329	403403	22029	1416
Andhra Pradesh	Adilabad	Ankusapur	34.9889	229452	14790	970	30.5421	199524	12560	835	20.9512	285729	17392	1175
Andhra Pradesh	Adilabad	Penchikalpahad	23.2148	43335	3153	245	17.2341	30126	863	62	7.78003	28517	1873	166
Andhra Pradesh	Adilabad	Ellaram	28.7453	107583	7594	513	37.7724	362451	21341	1344	19.1993	237362	15111	1052
Andhra Pradesh	Adilabad	Sankaraguda	45.4686	461568	24018	1483	32.9544	251834	16061	1036	16.6236	169361	11511	867
Andhra Pradesh	Adilabad	Jamgaom	33.8101	203298	13420	879	39.2382	394146	22447	1400	24.573	382500	21272	1378
Andhra Pradesh	Adilabad	Heerapur	42.8373	409784	22482	1384	32.1353	233396	14916	966	14.4396	119685	8421	659
Andhra Pradesh	Adilabad	Burugupalle	50.2002	531472	25509	1549	42.1089	450288	24029	1473	17.3034	186607	12491	919
Andhra Pradesh	Adilabad	Digida	45.2063	456789	23893	1475	35.8696	318908	19531	1233	19.8419	255044	15988	1099
Andhra Pradesh	Adilabad	Malkapur	33.817	203443	13428	880	36.7028	338090	20345	1293	11.3622	66396	4670	393
Andhra Pradesh	Adilabad	Chittial	31.6461	158386	10787	715	37.6045	358668	21187	1329	22.7083	333894	19442	1281
Andhra Pradesh	Adilabad	Rampurtaraf	33.7483	201936	13343	868	25.6105	111838	5939	407	16.618	169215	11498	865
Andhra Pradesh	Adilabad	Gondserial	27.1654	84667	6044	439	23.5383	84058	3933	271	9.74818	46275	3168	276
Andhra Pradesh	Adilabad	Sonapur	26.0505	70975	5111	377	27.0182	133924	7638	527	13.9085	109115	7721	613
Andhra Pradesh	Adilabad	Dhanora	15.3625	8377	552	49	14.1479	16501	331	29	13.5495	102300	7233	574
Andhra Pradesh	Adilabad	Babapur	39.5203	335314	19794	1248	36.9765	344351	20607	1310	28.5529	469813	24078	1495
Andhra Pradesh	Adilabad	Gopalpur	39.4663	334106	19742	1242	31.3084	215764	13728	903	15.7394	147896	10197	783
Andhra Pradesh	Adilabad	Paidpalle	22.7031	39326	2847	213	25.0956	104393	5343	365	12.9408	91175	6487	521
Andhra Pradesh	Adilabad	Ambakanti	29.2736	116171	8143	554	28.8406	165925	10065	688	7.44944	26195	1706	149
Andhra Pradesh	Adilabad	Rawalpalle	29.0566	112644	7916	536	34.0566	276788	17414	1122	19.0075	232064	14854	1041
Andhra Pradesh	Adilabad	Kharbala	46.3686	477096	24414	1502	35.2445	304334	18849	1197	13.5845	102931	7281	578
Andhra Pradesh	Adilabad	Shankarpur	12.0663	3841	231	23	21.6651	63297	2612	189	0.000693374	1425.5	75	7
Andhra Pradesh	Adilabad	Thumbadihatti	40.8762	366382	20995	1316	35.1262	301539	18709	1186	28.5114	469059	24049	1492
Andhra Pradesh	Adilabad	Bavapur (K)	29.7235	123617	8607	583	28.6646	162597	9818	673	13.0479	93027	6611	527
Andhra Pradesh	Adilabad	Babapur	39.3535	331506	19648	1237	30.9517	208061	13175	871	18.1729	209427	13736	987
Andhra Pradesh	Adilabad	Kothapalle	33.6959	200780	13270	861	37.7785	362586	21345	1345	22.0462	316043	18699	1243
Andhra Pradesh	Adilabad	Bondrat	43.952	432750	23192	1424	32.3644	238506	15237	983	20.9787	286516	17425	1176
Andhra Pradesh	Adilabad	Takli	43.7389	428419	23053	1415	39.8956	407782	22876	1419	15.2407	136625	9508	750
Andhra Pradesh	Adilabad	Suddal	40.8142	365013	20955	1314	40.6133	422408	23272	1442	33.72	542338	25686	1570
Andhra Pradesh	Adilabad	Patha Yellapur	23.0461	41969	3030	230	22.6039	73171	3219	231	6.24473	18887	1210	92
Andhra Pradesh	Adilabad	Gundala	50.2833	532368	25527	1552	37.0482	345982	20660	1312	13.5362	102049	7222	572
Andhra Pradesh	Adilabad	Pochera	5.5658	795	44	7	0.952869	811	5	2	6.76683	21793	1405	111
Andhra Pradesh	Adilabad	Belgaon	28.3042	100790	7152	496	28.411	157912	9438	642	20.5427	274482	16918	1146
Andhra Pradesh	Adilabad	Bejjur	29.7255	123652	8609	584	33.8145	271273	17144	1104	25.8671	413656	22369	1424
Andhra Pradesh	Adilabad	Bhadi	36.3832	261676	16435	1069	33.3392	260471	16530	1068	14.8507	128118	8976	703
Andhra Pradesh	Adilabad	Wadiguda	31.1889	149823	10277	673	23.8881	88274	4233	298	11.1972	64075	4487	369
Andhra Pradesh	Adilabad	Neelaipet	34.0853	209290	13766	904	25.4388	109301	5735	396	9.64785	45213	3096	271
Andhra Pradesh	Adilabad	Neemgaon	39.0632	324617	19341	1222	40.1564	413164	23032	1431	23.1715	346295	19950	1309
Andhra Pradesh	Adilabad	Madapur	36.1154	255393	16141	1041	27.7213	145740	8533	589	15.9503	152801	10529	814
Andhra Pradesh	Adilabad	Sirpur	14.9793	7666	502	42	30.5211	199078	12525	831	15.9941	153845	10603	817
Andhra Pradesh	Adilabad	Dowdepalle	22.6274	38782	2812	206	25.2051	105962	5461	376	23.5039	355133	20305	1329
Andhra Pradesh	Adilabad	Koyachichal	31.9359	164182	11127	739	33.1564	256365	16314	1054	7.44395	26153	1703	148
Andhra Pradesh	Adilabad	Dharmajipet	44.2832	439291	23393	1437	49.0757	542223	25769	1575	19.3156	240568	15272	1061
Andhra Pradesh	Adilabad	Sangampet	36.5545	265723	16633	1082	40.0337	410671	22957	1425	24.819	388645	21488	1391
Andhra Pradesh	Adilabad	Chinna Thimmapur	30.3568	134594	9321	623	35.516	310640	19137	1208	14.0974	112774	7966	627
Andhra Pradesh	Adilabad	Nennal	31.7975	161376	10953	727	29.2882	174534	10699	720	28.2268	463714	23911	1487
Andhra Pradesh	Adilabad	Mamidiguda	31.2754	151420	10382	684	27.7659	146536	8582	593	9.86132	47497	3250	282
Andhra Pradesh	Adilabad	Peddampet	21.8288	33237	2427	188	16.8357	27970	778	56	17.464	190679	12735	930
Andhra Pradesh	Adilabad	Lingapur	49.1558	518667	25267	1534	34.0138	275770	17372	1119	11.3559	66315	4666	392
Andhra Pradesh	Adilabad	Beervelli	30.4447	136186	9415	627	30.0318	189149	11806	782	14.5369	121605	8558	676
Andhra Pradesh	Adilabad	Mirzapur	26.8313	80401	5749	416	28.5299	160144	9616	658	23.9809	367605	20725	1351
Andhra Pradesh	Adilabad	Singapur	39.0621	324593	19340	1221	33.5108	264434	16772	1080	24.1892	372902	20940	1365
Andhra Pradesh	Adilabad	Sangvi	34.7771	224686	14554	951	31.2699	214937	13673	898	14.9238	129751	9072	716
Andhra Pradesh	Adilabad	Bahadurpur	37.4266	286165	17634	1134	29.8664	185900	11583	769	18.792	226241	14577	1028
Andhra Pradesh	Adilabad	Battisawargaon	40.341	354094	20543	1290	46.101	510505	25283	1546	19.6951	250924	15777	1088
Andhra Pradesh	Adilabad	Modela	30.4926	137037	9477	633	21.249	59339	2382	165	15.8006	149287	10276	790
Andhra Pradesh	Adilabad	Bamni (K)	33.798	203018	13402	876	25.8976	116091	6299	424	8.6023	35170	2344	211
Andhra Pradesh	Adilabad	Sawari	38.2893	306552	18562	1178	32.6401	244724	15645	1008	19.4802	245041	15492	1076
Andhra Pradesh	Adilabad	Bhosra	32.5718	177062	11866	781	31.2375	214228	13614	895	18.1763	209516	13743	988
Andhra Pradesh	Adilabad	Gudem	16.4229	10654	716	65	30.1189	190947	11935	792	26.4572	427014	22780	1448
Andhra Pradesh	Adilabad	Tadihadapnur	22.7513	39661	2867	215	26.4743	125087	6947	476	12.0534	76528	5459	448
Andhra Pradesh	Adilabad	Narapur	39.8217	342269	20072	1258	29.5421	179559	11074	738	11.921	74443	5293	435
Andhra Pradesh	Adilabad	Venkatapur	31.7741	160933	10920	725	33.2697	258885	16442	1064	23.2939	349515	20088	1317
Andhra Pradesh	Adilabad	Wajar	35.7749	247541	15755	1024	29.044	169775	10353	706	17.6987	196851	13047	946
Andhra Pradesh	Adilabad	Muthempalle	30.7212	141179	9753	647	34.2582	281531	17670	1136	22.2643	321997	18970	1258
Andhra Pradesh	Adilabad	Chichpalle	24.053	50363	3650	278	33.7978	270894	17117	1100	20.606	276252	16993	1154
Andhra Pradesh	Adilabad	Medpalle	52.3255	552673	25849	1566	37.893	365143	21424	1348	15.1472	134612	9381	738
Andhra Pradesh	Adilabad	Godelpalle	32.1821	169157	11439	754	28.1922	153987	9121	620	7.4089	25888	1682	145
Andhra Pradesh	Adilabad	Andgulapet	26.799	79998	5732	415	29.6689	181993	11269	747	17.7881	199217	13171	954
Andhra Pradesh	Adilabad	Laxmipur (Uligan)	33.1431	188915	12566	824	24.4503	95430	4707	329	22.2385	321300	18948	1255
Andhra Pradesh	Adilabad	Arjungutta	38.9879	322838	19266	1215	37.73	361528	21297	1341	22.544	329499	19270	1271
Andhra Pradesh	Adilabad	Kosagutta	10.6628	2693	153	18	17.127	29546	842	60	5.11119	13717	856	66
Andhra Pradesh	Adilabad	Narsapur (Buzurg)	27.5502	89841	6442	455	27.7096	145548	8514	587	7.10531	23937	1545	125
Andhra Pradesh	Adilabad	Chandrapalle	35.6576	244850	15595	1014	44.3793	487166	24863	1518	24.1746	372511	20923	1363
Andhra Pradesh	Adilabad	Ramtek	35.2585	235623	15108	987	29.084	170533	10416	709	9.8396	47232	3233	279
Andhra Pradesh	Adilabad	Kotha	30.5002	137163	9483	634	40.7885	425834	23370	1446	18.0148	205224	13479	973
Andhra Pradesh	Adilabad	Kethini	22.8113	40110	2907	223	24.1809	91941	4449	319	10.6823	57287	3981	334
Andhra Pradesh	Adilabad	Mayapur	37.8942	297206	18155.5	1158	28.9767	168562	10251	696	16.2275	159586	10954	833
Andhra Pradesh	Adilabad	Mankapur	31.8689	162810	11050	736	32.9519	251780	16058	1035	15.8546	150582	10374	799
Andhra Pradesh	Adilabad	Adegaon (Khurd)	32.4862	175268	11767	777	32.5315	242286	15500	998	10.7979	58733	4087	341
Andhra Pradesh	Adilabad	Kawarkothapalle	27.1101	83917	5992	432	25.9739	117272	6381	430	15.4089	140388	9738	762
Andhra Pradesh	Adilabad	Donabanda	35.5023	241278	15418	1003	47.2939	524555	25520	1556	30.2059	498029	24804	1528
Andhra Pradesh	Adilabad	Talwada	34.0254	207975	13680	898	21.3045	59862	2413	169	7.07262	23704	1531	124
Andhra Pradesh	Adilabad	Shivani	33.1149	188296	12529	819	29.9213	187008	11656	775	14.1642	114049	8052	634
Andhra Pradesh	Adilabad	Khairgaon	26.1414	72027	5197	384	36.9623	344032	20597	1308	33.557	540738	25654	1567
Andhra Pradesh	Adilabad	Polampalle	29.3922	118146	8261	564	29.0758	170360	10402	708	10.0798	49926	3428	292
Andhra Pradesh	Adilabad	Suradapur	14.5309	6877	439	34	6.10948	2764	28	4	0.897703	3787	210	16
Andhra Pradesh	Adilabad	Dubbaguda	37.805	295094	18044	1150	27.4882	141708	8218	568	12.9275	90941	6475	519
Andhra Pradesh	Adilabad	Dharmaram	43.313	419663	22787	1398	35.0429	299619	18607	1181	16.7791	173227	11749	883
Andhra Pradesh	Adilabad	Allipur	38.0873	301655	18328	1166	42.5172	457449	24190	1480	17.6841	196447	13029	944
Andhra Pradesh	Adilabad	Kamalapur	37.3641	284721	17564	1131	29.8977	186548	11631	772	13.9457	109799	7769	616
Andhra Pradesh	Adilabad	Bheemapur	36.0666	254235	16078	1037	37.7952	362945	21360	1346	29.6699	489459	24593	1519
Andhra Pradesh	Adilabad	Govindapur	40.1951	350879	20427	1281	25.8381	115196	6222	420	4.63524	11924	728	52
Andhra Pradesh	Adilabad	Yellapalle	37.8261	295608	18077	1151	30.651	201754	12739	846	18.105	207564	13622	983
Andhra Pradesh	Adilabad	Duggapur	33.187	189831	12631	827	36.3241	329419	19970	1261	8.45734	33902	2262	203
Andhra Pradesh	Adilabad	Dharmaraopet	28.1046	97745	6944	482	25.1758	105496	5436	374	22.9433	340165	19708	1295
Andhra Pradesh	Adilabad	Seethanagar	28.3515	101515	7201	499	34.7407	292717	18268	1166	21.6908	306226	18310	1230
Andhra Pradesh	Adilabad	Jambuga	43.7614	428908	23072	1416	37.2811	351288	20892.5	1322	16.2622	160407	11007	835
Andhra Pradesh	Adilabad	Mallapur	44.9751	452513	23774	1464	47.9254	531258	25609	1559	24.9592	392076	21621	1400
Andhra Pradesh	Adilabad	Chennur	43.7166	427959	23033	1413	26.58	126758	7068	485	5.34883	14684	932	70
Andhra Pradesh	Adilabad	Waddur	12.4269	4207	259	25	19.7593	46465	1631	118	16.7653	172866	11722	879
Andhra Pradesh	Adilabad	Tosham	29.3596	117603	8233	561	37.9066	365444	21432	1349	33.2516	537561	25595	1564
Andhra Pradesh	Adilabad	Palasi (Khurd)	32.2031	169564	11463	755	25.1569	105243	5415	372	11.3112	65698	4617	386
Andhra Pradesh	Adilabad	Gulmadaga	25.9035	69332	5004	368	31.9086	228413	14589	947	12.4271	82461	5884	483
Andhra Pradesh	Adilabad	Mohabatpur	41.7019	385091	21668	1342	30.8072	205069	12959	861	14.0895	112621	7959	626
Andhra Pradesh	Adilabad	Nambal	21.7632	32802	2397	181	19.2836	42910	1444	104	8.63533	35462	2364	214
Andhra Pradesh	Adilabad	Jannaram	19.2629	19753	1408	124	21.6673	63320	2613	190	13.053	93106	6616	529
Andhra Pradesh	Adilabad	Akkapalle	23.7348	47638	3461	271	21.5923	62599	2566	183	8.74562	36438	2422	222
Andhra Pradesh	Adilabad	Babjhari	25.3958	63737	4612	338	31.1842	213056	13516	890	19.4742	244868	15486	1075
Andhra Pradesh	Adilabad	Ravalpalle	34.8543	226401	14638	961	32.7791	247831	15818	1019	15.4665	141606	9806	763
Andhra Pradesh	Adilabad	Chalbordi	28.8902	109877	7740	525	26.1232	119549	6546	443	16.1088	156743	10787	826
Andhra Pradesh	Adilabad	Nagar	25.6709	66702	4826	357	27.9422	149598	8806	605	14.9162	129578	9068	714
Andhra Pradesh	Adilabad	Panchgudi	28.3215	101058	7166	497	19.6636	45745	1596	115	11.4015	66946	4724	398
Andhra Pradesh	Adilabad	Rajapur	43.6972	427577	23019	1412	35.0109	298811	18565	1179	10.9628	60851	4240	353
Andhra Pradesh	Adilabad	Mangurla	21.6876	32330	2362	179	23.5957	84717	3972	275	14.9326	129962	9093	717
Andhra Pradesh	Adilabad	Dhaba (K)	23.1478	42763	3101	238	24.8089	100385	5064	347	19.4325	243727	15425	1070
Andhra Pradesh	Adilabad	Khapri	30.6095	139144	9621	641	28.5991	161360	9715	664	14.5304	121491	8553	674
Andhra Pradesh	Adilabad	Khandow	24.465	54243	3929	297	26.2146	120895	6634	451	16.9214	176921	11945	892
Andhra Pradesh	Adilabad	Dhorpalle	35.2125	234560	15050	982	26.0777	118851	6505	438	15.193	135593	9440	743
Andhra Pradesh	Adilabad	Elegaon	37.9796	299153	18228	1162	35.3876	307669	18991	1203	16.3816	163356	11179	851
Andhra Pradesh	Adilabad	Rottepalle	48.7921	513784	25196	1533	47.0218	521533	25475	1552	26.5	427977	22821	1451
Andhra Pradesh	Adilabad	Kalva	33.9342	206012	13578	894	34.6416	290426	18147	1157	20.3046	267838	16606	1129
Andhra Pradesh	Adilabad	Thamsa	39.7499	340568	19992	1256	29.1187	171216	10459	712	13.5694	102686	7262	577
Andhra Pradesh	Adilabad	Gayadpalle	33.8194	203502	13433	881	31.2952	215483	13713	900	13.2277	96192	6826	545
Andhra Pradesh	Adilabad	Waddadi	35.5604	242632	15495	1008	31.4101	217884	13869	912	13.336	98206	6976	558
Andhra Pradesh	Adilabad	Yellakkapet	27.3542	87225	6248	448	28.469	159006	9524	650	15.9996	153983	10609	818
Andhra Pradesh	Adilabad	Sonapur	38.1362	302850	18382	1172	34.1306	278459	17528	1127	22.3606	324614	19084	1262
Andhra Pradesh	Adilabad	Regulguda	26.5553	77026	5525	403	21.93	65999	2780	201	5.80616	16708	1062	86
Andhra Pradesh	Adilabad	Kothur	26.2489	73275	5289	386	44.8087	493328	24989	1527	37.566	571542	26093	1587
Andhra Pradesh	Adilabad	Savargaon	32.3064	171693	11581	766	24.7245	99209	4971	343	10.6364	56701	3926	331
Andhra Pradesh	Adilabad	Hudkili	52.7002	555747	25900	1569	45.9597	508709	25260	1543	36.2058	563267	26005	1582
Andhra Pradesh	Adilabad	Hashampur	38.0899	301704	18331	1167	33.2583	258610	16427	1062	16.6498	170004	11542	869
Andhra Pradesh	Adilabad	Metpalle	36.9691	275443	17129	1114	24.3301	93872	4590	324	7.30973	25231	1647	142
Andhra Pradesh	Adilabad	Loddiguda	33.8227	203583	13445	882	37.9337	366050	21460	1352	18.2344	211161	13815	992
Andhra Pradesh	Adilabad	Jamini	20.212	24137	1736	141	27.8189	147457	8645	597	16.1744	158295	10880	828
Andhra Pradesh	Adilabad	Dongargaon	46.3729	477158	24416	1503	33.8238	271460	17159	1107	12.1652	78270	5589	460
Andhra Pradesh	Adilabad	Nandiguda	36.0594	254039	16069	1036	33.4865	263870	16738	1077	11.3471	66212	4651	388
Andhra Pradesh	Adilabad	Shivapalle	35.9282	250994	15923	1030	36.7224	338540	20365	1296	20.557	274869	16938	1151
Andhra Pradesh	Adilabad	Kothapalli - H	41.1507	372668	21202	1326	36.6686	337324	20313	1289	24.6219	383725	21312	1381
Andhra Pradesh	Adilabad	Wagdhari	25.5514	65422	4731	348	22.5431	72486	3163	228	16.9743	178235	12014	895
Andhra Pradesh	Adilabad	Gaidpalle	35.3124	236881	15187	988	33.4415	262799	16668	1073	12.0184	75967	5416	443
Andhra Pradesh	Adilabad	Annaram	40.0732	348037	20310	1276	37.3435	352774	20948	1325	15.8137	149606	10303	791
Andhra Pradesh	Adilabad	Dahegaon	32.6783	179297	12015	789	36.5872	335450	20219	1284	26.1666	420473	22567	1438
Andhra Pradesh	Adilabad	Jam	35.1273	232651	14955	980	43.6299	475630	24602	1502	19.4635	244578	15471	1074
Andhra Pradesh	Adilabad	Muktapur	40.8568	365966	20981	1315	32.3995	239307	15301	988	8.06321	30676	2026	184
Andhra Pradesh	Adilabad	Vankamaddi	44.1901	437456	23344	1435	36.8265	340910	20471	1303	11.2642	64990	4558	379
Andhra Pradesh	Adilabad	Kamnipet	45.1477	455728	23868	1473	38.2397	372703	21722	1367	16.766	172892	11724	880
Andhra Pradesh	Adilabad	Chanda	41.0288	369897	21101	1321	37.0594	346263	20673	1313	24.6443	384264	21326	1382
Andhra Pradesh	Adilabad	Venkatapur	25.3732	63492	4591	335	23.513	83741	3907	267	9.504	43715	2982	263
Andhra Pradesh	Adilabad	Tiryani	23.073	42185	3052	234	28.6274	161915	9765	667	18.0357	205752	13516	975
Andhra Pradesh	Adilabad	Velganoor	25.2581	62293	4499	329	22.4056	71005	3077	222	18.4352	216546	14072	1006
Andhra Pradesh	Adilabad	Wankdi (Kalan)	27.1436	84359	6024	437	28.2844	155627	9254	631	24.367	377412	21106	1371
Andhra Pradesh	Adilabad	Nagamalyal	37.6842	292248	17906	1145	29.6858	182327	11302	751	16.012	154289	10636	821
Andhra Pradesh	Adilabad	Mutyampet	23.6897	47256	3428	267	26.6509	127883	7154	493	9.43948	43036	2931	261
Andhra Pradesh	Adilabad	Dabba	30.1603	131131	9081	611	23.8786	88162	4226	297	11.7032	71199	5058	416
Andhra Pradesh	Adilabad	Addaghat	38.8086	318573	19071	1207	32.8056	248410	15846	1021	16.0699	155767	10727	822
Andhra Pradesh	Adilabad	Pegadapalle	36.1108	255283	16136	1040	20.6844	54181	2075	143	18.4761	217650	14133	1010
Andhra Pradesh	Adilabad	Khadki	36.1578	256390	16192	1047	27.5744	143183	8337	577	7.6425	27505	1797	162
Andhra Pradesh	Adilabad	Narsapur	33.4919	196362	13021	851	31.598	221834	14134	924	21.7234	307159	18354	1231
Andhra Pradesh	Adilabad	Wadthala	30.9404	145208	9991	658	33.0916	254934	16240	1048	14.4367	119612	8418	658
Andhra Pradesh	Adilabad	Rajura	26.7921	79904	5725	414	25.5288	110654	5853.5	401	16.9189	176844	11941	891
Andhra Pradesh	Adilabad	Iqbalpur	29.7682	124387	8658	590	25.9531	116935	6353	428	20.0024	259467	16184	1115
Andhra Pradesh	Adilabad	Adegaon (Buzurg)	43.257	418585	22753	1396	35.7183	315353	19364	1222	12.3155	80691.5	5759	474
Andhra Pradesh	Adilabad	Ponkur	27.6347	90991	6517	457	25.0293	103436	5286	359	14.9953	131333	9176	722
Andhra Pradesh	Adilabad	Ranvalli	37.9682	298903	18221	1161	36.5129	333739	20161	1278	19.9565	258222	16131	1111
Andhra Pradesh	Adilabad	Tanoor	36.2992	259747	16336	1064	26.9694	133115	7567	521	13.8006	107008	7571	600
Andhra Pradesh	Adilabad	Belluri	41.9631	390812	21894	1353	31.5473	220744	14058	921	7.98707	30076	1980	177
Andhra Pradesh	Adilabad	Dignoor	33.8359	203852	13460	884	37.1054	347332	20727	1314	26.0588	417992	22496	1433
Andhra Pradesh	Adilabad	Nagepalle	32.7604	181003	12114	794	30.5199	199054	12521	828	11.2017	64140	4492	370
Andhra Pradesh	Adilabad	Kalmadagu	25.7407	67522	4881	363	19.9739	48175	1725	128	11.9588	75019	5335	438
Andhra Pradesh	Adilabad	Mudhole	23.8694	48763	3543	275	35.8399	318247	19492	1231	21.5046	301013	18076	1214
Andhra Pradesh	Adilabad	Kistapur	34.3734	215649	14098	921	17.8891	33794	1018	77	6.5985	20834	1346	109
Andhra Pradesh	Adilabad	Chichadhari	32.6995	179743	12046	792	35.5363	311108	19151	1210	22.892	338818	19646	1291
Andhra Pradesh	Adilabad	Boragaon	41.8551	388438	21790	1347	32.6961	245959	15725	1014	15.8362	150127	10336	795
Andhra Pradesh	Adilabad	Samela	36.4701	263726	16538	1075	25.9816	117375	6387	432	14.1619	114005	8048	633
Andhra Pradesh	Adilabad	Chinavenkatapur	28.1464	98432	6987	485	42.1866	451639	24062	1475	29.3626	484228	24471	1511
Andhra Pradesh	Adilabad	Gunjada	35.4848	240876	15394	998	22.3305	70196	3036	219	10.5941	56215	3896	329
Andhra Pradesh	Adilabad	Tandra	29.6032	121607	8468	578	27.4132	140445	8118	560	4.05596	10067	599	40
Andhra Pradesh	Adilabad	Venkatapur	26.8908	81155	5803	421	36.2802	328398	19916	1257	26.3989	425759	22738	1445
Andhra Pradesh	Adilabad	Potpalle (M)	28.766	107903	7620	515	21.4508	61241	2488	177	9.95872	48581	3326	287
Andhra Pradesh	Adilabad	Kotha Lingampalle (R.C)	30.7961	142566	9835	651	39.7566	404904	22785	1415	21.6272	304455	18238	1225
Andhra Pradesh	Adilabad	Padthenpalle	26.6848	78601	5637	409	23.5056	83641	3900	265	18.7219	224371	14476	1020
Andhra Pradesh	Adilabad	Mulkalpet	11.9774	3753	227	22	18.0507	34774	1067	80	10.6935	57434	3995	335
Andhra Pradesh	Adilabad	Devapur	24.8932	58380	4228	309	26.3992	123834	6851	467	11.5976	69685	4939	410
Andhra Pradesh	Adilabad	Malangi	33.1003	187991	12503	817	29.792	184402	11460	763	15.1317	134293	9368	737
Andhra Pradesh	Adilabad	New Raipur (K) R.C	37.6963	292539	17923	1147	29.0293	169514	10327	703	0.000693374	1425.5	75	7
Andhra Pradesh	Adilabad	Dhannura (B)	18.1204	15466	1076	97	26.3784	123486	6815	463	18.4476	216879	14090	1009
Andhra Pradesh	Adilabad	Pangdi	29.861	125968	8769	594	34.3426	283566	17770	1141	15.2749	137373	9552	752
Andhra Pradesh	Adilabad	Jhari	33.4778	196074	13008	850	26.5475	126229	7032	484	16.5411	167240	11382	860
Andhra Pradesh	Adilabad	Ankapoor	42.1587	395238	22042	1364	37.9305	365958	21455	1351	23.6643	359298	20443	1336
Andhra Pradesh	Adilabad	Bhalepalle	29.3555	117537	8224	558	23.828	87516	4180	291	3.76125	9246	549	35
Andhra Pradesh	Adilabad	Korisini	29.2376	115587	8104	548	29.8318	185206	11522	767	14.5009	120870	8498	665
Andhra Pradesh	Adilabad	Pangidimadra	23.7019	47371	3438	268	23.3123	81340	3754	259	13.0346	92765	6595	525
Andhra Pradesh	Adilabad	Dilawarpur	23.1872	43086	3125	240	42.2513	452794	24087	1476	18.097	207322	13597	981
Andhra Pradesh	Adilabad	Bandal Khanapur	42.472	402045	22244	1373	38.6558	381794	22048	1389	11.4012	66939	4723	397
Andhra Pradesh	Adilabad	Chincholi (Buzurg)	38.761	317452	19026	1203	41.0776	431387	23533	1453	17.5595	193254	12876	937
Andhra Pradesh	Adilabad	Tondala	34.5711	220121	14309	934	29.7392	183376	11374	755	15.2993	137949	9586	756
Andhra Pradesh	Adilabad	Mamda	34.0666	208885	13738	902	34.311	282798	17724	1140	11.6072	69833	4945	412
Andhra Pradesh	Adilabad	Tekulapalle	36.2759	259190	16307	1060	31.9006	228248	14576	945	11.1536	63428	4434	365
Andhra Pradesh	Adilabad	Rallakamepalle	35.1245	232577	14951	979	36.5965	335642	20227	1285	24.59	382903	21285	1379
Andhra Pradesh	Adilabad	Keli Buzurg	31.8179	161767	10982	729	30.3026	194625	12195	806	19.3126	240475	15266	1060
Andhra Pradesh	Adilabad	Dugnepalle	28.7115	107029	7562	511	31.9969	230320	14714	958	21.5285	301661	18109	1217
Andhra Pradesh	Adilabad	Khatgaon	37.2701	282525	17473	1127	27.9845	150297	8854	609	13.1581	94938	6745	540
Andhra Pradesh	Adilabad	Vaikuntapur	22.2725	36280	2641	199	27.0417	134297	7669	528	2.71887	6739	393	26
Andhra Pradesh	Adilabad	Jamidi	38.1398	302934	18389	1173	29.7775	184131	11432	761	17.5086	191848	12796	933
Andhra Pradesh	Adilabad	Old Pochampad	13.3313	5233	333	29	18.2264	35874	1125	86	26.495	427846	22814	1450
Andhra Pradesh	Adilabad	Laxmikantapur	25.1362	60959	4402	324	23.0247	77972	3540	248	7.81677	28797	1891	169
Andhra Pradesh	Adilabad	Devapur	23.2313	43468	3162	246	28.4806	159223	9540	652	24.3167	376146	21057	1370
Andhra Pradesh	Adilabad	Korta	33.2163	190481	12675	832	27.5979	143618	8368	579	11.2208	64392	4509	371
Andhra Pradesh	Adilabad	Watoli	43.9319	432343	23180	1423	30.3565	195745	12295	810	10.2626	52105	3574	309
Andhra Pradesh	Adilabad	Kankapur	31.2074	150149	10298	675	32.7608	247416	15794	1018	16.1045	156648	10781	825
Andhra Pradesh	Adilabad	Ullipitadorli	21.886	33619	2459	190	26.3007	122214	6727	458	14.2091	114976	8118	637
Andhra Pradesh	Adilabad	Sirichalma	45.0129	453232	23799	1467	32.2962	236958	15137	975	22.904	339144	19660	1292
Andhra Pradesh	Adilabad	Burugupalle (G)	27.9417	95414	6784	473	30.6604	201960	12756	849	11.1625	63566	4447	366
Andhra Pradesh	Adilabad	Varipet	39.7771	341208	20024	1257	41.9509	447464	23951	1467	31.5779	517685	25222	1547
Andhra Pradesh	Adilabad	Morekhandi	37.2282	281552	17430	1123	38.2378	372647	21720	1366	17.9388	203264	13374	967
Andhra Pradesh	Adilabad	Kupti	32.4132	173778	11686	772	26.1316	119677	6553	444	10.9789	61078	4255	354
Andhra Pradesh	Adilabad	Pitgaon	36.7448	270192	16856	1098	36.633	336489	20268	1287	16.8236	174351	11813	888
Andhra Pradesh	Adilabad	Wadoor	30.4037	135444	9365	625	26.2256	121064	6647	453	8.2799	32430	2161	195
Andhra Pradesh	Adilabad	Allampally	21.7365	32640	2388	180	36.7898	340074	20430	1299	25.6789	409193	22238	1423
Andhra Pradesh	Adilabad	Boath (Buzurg)	28.1664	98753	7013	488	33.7501	269828	17058	1097	14.5048	120950	8509	666
Andhra Pradesh	Adilabad	Ankushapur	42.4841	402295	22259	1374	50.4134	553244	25917	1580	35.5055	558175	25925	1577
Andhra Pradesh	Adilabad	Biloli	19.9557	22924	1642	133	17.2939	30429	878	65	8.1587	31422	2080	188
Andhra Pradesh	Adilabad	Marlawai	23.468	45400	3296	255	24.4926	96002	4735	332	18.2656	211979	13857	995
Andhra Pradesh	Adilabad	Hathighat	39.7304	340112	19971	1254	25.5759	111330	5899	404	12.6764	86653	6177	496
Andhra Pradesh	Adilabad	Kammergaon	32.3359	172284	11612	768	38.8184	385276	22160	1391	19.9992	259375	16181	1114
Andhra Pradesh	Adilabad	Khairdatwa	36.5226	264992	16593	1079	25.3421	107919	5622	387	10.8737	59666	4154	345
Andhra Pradesh	Adilabad	Chintal Sangvi	38.8451	319439	19105	1210	31.8426	227027	14487	941	20.1491	263537	16386	1122
Andhra Pradesh	Adilabad	Balapur	44.0462	434569	23245	1428	38.4843	378076	21925	1385	26.7924	434392	23041	1455
Andhra Pradesh	Adilabad	Jumda	44.7761	448741	23664	1454	34.9403	297216	18490	1176	22.247	321553	18958	1256
Andhra Pradesh	Adilabad	Wastapur	28.9744	111287	7828	529	27.5548	142826	8314	575	10.4954	54975	3795	323
Andhra Pradesh	Adilabad	Kannapur	22.6638	39017	2820	207	28.0908	152169	8997	613	10.0371	49463	3392	290
Andhra Pradesh	Adilabad	Rahapalle	42.713	407135	22407	1379	38.8476	385927	22178	1392	20.7218	279378	17118	1160
Andhra Pradesh	Adilabad	Gouri	15.6179	8910	582	51	15.6557	22419	530	42	9.04072	39175	2640	236
Andhra Pradesh	Adilabad	Kamathwada	26.0967	71518	5153	380	28.6713	162730	9827	674	4.71935	12221	754	56
Andhra Pradesh	Adilabad	Narsapur	18.3007	16097	1127	99	17.5045	31585	923	70	0.000693374	1425.5	75	7
Andhra Pradesh	Adilabad	Jamgaon	48.3894	508358	25089	1528	36.4344	331900	20087	1272	13.4793	100952	7149	569
Andhra Pradesh	Adilabad	Lingampalle	27.4635	88639.5	6348	453	29.8553	185675	11561	768	14.9576	130497	9125	720
Andhra Pradesh	Adilabad	Mallapur	25.693	66942	4846	359	27.6881	145193	8490	586	18.8758	228470	14683	1034
Andhra Pradesh	Adilabad	Borenur	44.9699	452415	23772	1463	44.0081	481528	24737	1509	22.5755	330318	19305	1272
Andhra Pradesh	Adilabad	Ervachintal	22.7053	39340	2849	214	24.032	90061	4330	307	12.75	87887	6255	503
Andhra Pradesh	Adilabad	Akkapur	34.9173	227800	14706	963	31.0595	210354	13327	882	17.3137	186847	12499	920
Andhra Pradesh	Adilabad	Jangalpet	29.0218	112062	7879	534	40.0771	411528	22985	1427	24.2947	375554	21035	1369
Andhra Pradesh	Adilabad	Burepalle	36.1305	255757	16159	1044	29.185	172545	10567	714	9.98171	48848	3348	289
Andhra Pradesh	Adilabad	Kupti (Khurd)	50.8523	538665	25627	1557	50.9064	556847	25956	1585	29.0338	478497	24311	1505
Andhra Pradesh	Adilabad	Ganora	31.2461	150861	10344	681	25.9671	117168	6374	429	12.8332	89356	6359	510
Andhra Pradesh	Adilabad	Singangam	31.6943	159332	10832	718	24.4656	95645	4721	330	12.203	78875	5638	467
Andhra Pradesh	Adilabad	Vengvapet	33.59	198446	13135	854	34.5197	287632	17996	1149	28.6397	471426	24126	1497
Andhra Pradesh	Adilabad	Gurjal (R) @ Talla Gurjal	23.2624	43723	3178	247	28.27	155363	9235	629	31.7566	519984	25277	1552
Andhra Pradesh	Adilabad	Vanjiri	30.458	136418	9433	630	35.8418	318287	19494	1232	25.963	415827	22431	1430
Andhra Pradesh	Adilabad	Ponkal	28.6739	106471	7530	508	29.8734	186044	11595	770	5.29701	14479	918	69
Andhra Pradesh	Adilabad	Ghumnur (Khurd)	41.5258	381097	21523	1338	42.813	462575	24312	1486	21.2282	293417	17724	1194
Andhra Pradesh	Adilabad	Babapur	32.0265	166015	11250	747	31.3831	217304	13820	908	2.89882	7144	410	28
Andhra Pradesh	Adilabad	Asnad	33.8372	203881	13461	885	27.2524	137786	7902	546	25.3836	402259	21988	1414
Andhra Pradesh	Adilabad	Chintakunta	44.0472	434584	23246	1429	47.4389	526137	25540	1557	24.4797	380165	21194	1376
Andhra Pradesh	Adilabad	Kanjar	47.4159	494136	24793	1519	38.7768	384407	22133	1390	10.7727	58416	4067	338
Andhra Pradesh	Adilabad	Dharmaram	19.0179	18806	1339	119	22.7792	75161	3347	238	15.2945	137838	9580	755
Andhra Pradesh	Adilabad	Pothepalle	31.7043	159516	10843	720	31.762	225379	14355	935	18.2889	212598	13888	997
Andhra Pradesh	Adilabad	Kometichenu	16.4237	10656	717	66	31.6586	223136	14205	929	23.8963	365329	20646	1349
Andhra Pradesh	Adilabad	Manjlapur (R)	25.0716	60291	4359	322	29.8822	186228	11611	771	13.7482	106020	7509	594
Andhra Pradesh	Adilabad	Gundala	27.7124	92092	6590	463	40.6738	423654	23309	1444	28.0087	459447	23782	1478
Andhra Pradesh	Adilabad	Madavelli	35.0121	229962	14819	972	30.9603	208258	13190	873	11.3009	65545	4605	384
Andhra Pradesh	Adilabad	Boregaon	41.0032	369306	21076	1320	34.8395	294932	18394	1171	15.6976	146893	10138	777
Andhra Pradesh	Adilabad	Nachan Yellapur	29.2112	115169	8070	544	34.1662	279312	17571	1129	18.1482	208709	13693	986
Andhra Pradesh	Adilabad	Chintakarra	25.9509	69856	5040	373	14.4894	17703	364	32	7.93265	29667	1947	174
Andhra Pradesh	Adilabad	Edagatta	18.62	17294	1213	107	21.2837	59653	2396	166	9.22119	40903	2769	248
Andhra Pradesh	Adilabad	Bareguda	30.4559	136375	9431	629	32.2499	235926	15069	973	23.2178	347502	19999	1311
Andhra Pradesh	Adilabad	Chintapalle	20.6302	26275	1885	148	24.1512	91556	4419	316	9.00254	38819	2605	235
Andhra Pradesh	Adilabad	Badampalle	33.1902	189903	12636	828	37.1545	348399	20767	1317	20.5762	275439	16956	1152
Andhra Pradesh	Adilabad	Devaiguda	24.9087	58553	4239	310	21.419	60906	2469	173	10.2795	52289	3595	313
Andhra Pradesh	Adilabad	Navegaon	10.8029	2799	158	19	18.0839	34987	1078	81	21.1634	291640	17648	1193
Andhra Pradesh	Adilabad	Kommera	26.4324	75556	5421	396	25.5149	110462	5829	400	24.0342	368898	20773	1355
Andhra Pradesh	Adilabad	Pesarkunta	40.706	362511	20874	1309	36.2679	328091	19906	1255	19.3336	241048	15305	1064
Andhra Pradesh	Adilabad	Mugli	40.01	346597	20255	1271	31.4587	218905	13938	916	17.9863	204474	13439	969
Andhra Pradesh	Adilabad	Paraswada	33.8577	204340	13489	888	28.4572	158814	9510	649	9.11504	39881	2692	241
Andhra Pradesh	Adilabad	Ghanpur	36.9203	274231	17069	1108	31.4761	219255	13956	917	22.7667	335464	19508	1286
Andhra Pradesh	Adilabad	Itkyal	24.6945	56557	4098	304	24.029	90020	4325	305	18.7316	224619	14490	1021
Andhra Pradesh	Adilabad	Kolhari	44.328	440155	23409	1439	35.6418	313547	19274	1217	20.0769	261540	16278	1117
Andhra Pradesh	Adilabad	Medanpur	44.8729	450542	23713	1458	31.3572	216777	13784	906	7.79951	28661	1883	168
Andhra Pradesh	Adilabad	Boath (Khurd)	32.6729	179176	12006	786	22.6795	73998	3270	234	3.43663	8389	494	33
Andhra Pradesh	Adilabad	Sarandi	32.2875	171329	11562	764	23.8444	87727	4195	293	7.29254	25130	1644	140
Andhra Pradesh	Adilabad	Jhari	29.7559	124199	8644	588	24.0053	89727	4308	303	15.8357	150118	10334	794
Andhra Pradesh	Adilabad	Yellur	14.5835	6966	444	35	22.1683	68460	2924	212	13.0503	93067	6613	528
Andhra Pradesh	Adilabad	Sarsala	42.2001	396094	22073	1365	37.9405	366212	21466	1353	16.6851	170891	11597	872
Andhra Pradesh	Adilabad	Sakada	37.6508	291440	17874	1143	27.8371	147788	8670	598	16.4812	165810	11312	857
Andhra Pradesh	Adilabad	Godsera	36.8549	272670	16978	1101	31.0515	210184	13316	881	17.2852	186121	12473	917
Andhra Pradesh	Adilabad	Rampur (Khurd)	45.0631	454130	23823	1468	34.6561	290749	18163	1160	19.4805	245047	15493	1077
Andhra Pradesh	Adilabad	Mandapalle	22.6063	38642	2803	205	19.3202	43182	1455	105	14.3186	117165	8249	648
Andhra Pradesh	Adilabad	Edulwada	8.12188	1464	82	11	10.9687	8538	132	12	5.73556	16384	1043	83
Andhra Pradesh	Adilabad	Bikkanguda	31.2965	151796	10408	688	26.0103	117832	6427	435	6.30607	19218	1241	97
Andhra Pradesh	Adilabad	Shampur	34.2796	213553	14001	917	39.6154	402011	22691	1411	30.8117	507175	24990	1537
Andhra Pradesh	Adilabad	Kowtla (Buzurg)	34.9421	228378	14742	965	37.9954	367458	21523	1358	19.4805	245050	15494	1078
Andhra Pradesh	Adilabad	Kowtha (Khurd)	33.1283	188589	12549	822	30.8115	205165	12965	862	12.6762	86651	6176	495
Andhra Pradesh	Adilabad	Lakampur	33.4342	195074	12946	842	32.387	239017	15281	986	16.7729	173066	11735	882
Andhra Pradesh	Adilabad	Kothapet	40.5431	358708	20731	1304	32.9168	250966	16001	1029	16.544	167313	11386	861
Andhra Pradesh	Adilabad	Nagnaipet	8.02567	1432	78	10	14.521	17817	367	33	2.77552	6882	401	27
Andhra Pradesh	Adilabad	Wadagaon	33.9774	206930	13633	896	32.124	233133	14894	964	10.9036	60067	4184	348
Andhra Pradesh	Adilabad	Gudam	14.9201	7565	494	40	29.7645	183873	11413	758	18.0817	206915	13575	979
Andhra Pradesh	Adilabad	Jakkapur	49.7357	526016	25393	1542	52.712	568141	26079	1589	28.8935	476000	24244	1501
Andhra Pradesh	Adilabad	Tirmalapur	29.2273	115424	8092	547	32.6804	245608	15690	1011	21.3983	298157	17946	1205
Andhra Pradesh	Adilabad	Danaboinapeta	53.0166	558190	25919	1572	38.6012	380632	22008	1387	12.3627	81420	5804	477
Andhra Pradesh	Adilabad	Lachimpur (B)	33.4565	195592	12981	845	30.5206	199065	12523	829	5.22442	14194	895	67
Andhra Pradesh	Adilabad	Chintaguda	27.4626	88626	6346	452	24.412	94942	4662	328	26.9155	437131	23133	1461
Andhra Pradesh	Adilabad	Mamidipalle	32.1673	168848	11419	752	43.0385	466242	24377	1489	20.536	274311	16909	1144
Andhra Pradesh	Adilabad	Dyangapur	35.1406	232977	14970	981	19.7464	46364	1624	117	8.50866	34350	2292	207
Andhra Pradesh	Adilabad	Tejapur	44.0399	434451	23242	1427	33.4726	263569	16723	1076	9.9447	48416	3316	286
Andhra Pradesh	Adilabad	Bombaiguda	23.348	44380	3230	251	36.3075	329020	19951	1258	27.251	444196	23358	1464
Andhra Pradesh	Adilabad	Rampur	25.0314	59872	4332	320	32.4518	240508	15384	992	23.4867	354651	20291	1328
Andhra Pradesh	Adilabad	Veervalli	49.773	526487	25400	1544	35.5676	311820	19188	1212	15.1301	134250	9363	736
Andhra Pradesh	Adilabad	Gadiguda	23.5425	46014	3334	258	29.1817	172477	10561	713	22.6101	331240	19340	1274
Andhra Pradesh	Adilabad	Khamana	30.809	142787	9851	654	24.5217	96403	4766	334	17.7912	199302	13178	955
Andhra Pradesh	Adilabad	Umri(B)	43.8673	431047	23141	1421	43.3775	471667	24509	1495	19.9147	257048	16077	1106
Andhra Pradesh	Adilabad	Raidhari	37.5197	288405	17737	1140	36.3144	329197	19962	1259	12.6929	86925	6200	497
Andhra Pradesh	Adilabad	Dhannura (K)	20.7699	27007	1956	154	34.6945	291610	18214	1164	16.2833	160951	11048	840
Andhra Pradesh	Adilabad	Chondi	36.9258	274371	17075	1110	32.1185	233004	14887	963	14.5244	121351	8543	671
Andhra Pradesh	Adilabad	Mahadapur	40.4606	356814	20642	1298	31.959	229476	14663	953	8.57259	34917	2330	209
Andhra Pradesh	Adilabad	Pendapalle	32.902	183964	12286	804	34.4027	284915	17838	1145	16.9988	178829	12051	896
Andhra Pradesh	Adilabad	Chityal	31.839	162196	11009	733	21.3218	60009	2421	170	14.7837	126657	8875	700
Andhra Pradesh	Adilabad	Kothari	37.5437	288933	17765	1141	24.9238	101979	5174	355	13.224	96130	6822	544
Andhra Pradesh	Adilabad	Gandiwagu	32.2513	170589	11531	762	29.38	176337	10823	724	9.65833	45345	3105	272
Andhra Pradesh	Adilabad	Keli Khurd	34.6917	222770	14461	946	17.8119	33350	991	76	1.56473	4706	265	19
Andhra Pradesh	Adilabad	Ruyyadi	31.6944	159334	10833	719	25.4831	109974	5786	398	20.5829	275632	16965	1153
Andhra Pradesh	Adilabad	Parswada (B)	25.1675	61291	4437	325	26.1426	119853	6565	446	8.81572	37041	2479	227
Andhra Pradesh	Adilabad	Alur	43.1013	415344	22632	1391	36.71	338254	20356	1295	23.2267	347740	20011	1313
Andhra Pradesh	Adilabad	Talamalla	34.7835	224821	14565	954	28.2992	155886	9266	633	20.3418	268882	16657	1131
Andhra Pradesh	Adilabad	Mankapur	15.356	8362	550	48	18.6995	38953	1256	92	21.0858	289464	17569	1186
Andhra Pradesh	Adilabad	Pipri	47.5222	495768	24830	1522	40.2108	414304	23060	1435	15.2375	136554	9505	749
Andhra Pradesh	Adilabad	Luxettipet	22.8062	40063	2903	221	21.5511	62167	2538	181	9.24912	41159	2789	251
Andhra Pradesh	Adilabad	Buggaram	24.2014	51736	3765	285	26.9701	133127	7568	522	22.615	331397	19346	1275
Andhra Pradesh	Adilabad	Narsingapur	30.3044	133673	9267	620	26.6678	128158	7170	495	10.6601	56972	3948	332
Andhra Pradesh	Adilabad	Vittapur	32.7167	180096	12065	793	26.2885	122014	6712	457	9.14864	40199	2714	244
Andhra Pradesh	Adilabad	Buddaram	34.1311	210228	13815	908	38.0202	367986	21547	1360	20.1537	263665	16395	1123
Andhra Pradesh	Adilabad	Badankurthy	47.5711	496547	24853	1523	32.4329	240075	15353	990	23.2353	347962	20021	1314
Andhra Pradesh	Adilabad	Rampur (B)	24.9658	59152	4284	316	31.5836	221537	14115	923	21.4296	299012	17986	1207
Andhra Pradesh	Adilabad	Umadam	21.9948	34345	2508	194	18.6901	38883	1251	91	12.7344	87623	6240	502
Andhra Pradesh	Adilabad	Neradigonda	32.8996	183918	12283	803	32.9877	252586	16099	1038	6.26875	19018	1221	93
Andhra Pradesh	Adilabad	Muraliguda	36.5235	265016	16595	1080	31.35	216629	13776	905	16.2653	160485	11015	836
Andhra Pradesh	Adilabad	Temborni	32.2071	169648	11470	756	32.2437	235791	15059	972	14.5359	121582	8556	675
Andhra Pradesh	Adilabad	Saleguda	26.4718	76055	5461	399	24.6031	97514	4844	339	14.889	128943	9035	708
Andhra Pradesh	Adilabad	Empalle	56.3419	578011	26153	1584	43.2027	468904	24443	1493	19.7078	251284	15795	1090
Andhra Pradesh	Adilabad	Rebbena	29.2695	116107	8140	553	28.4714	159049	9527	651	9.53837	44076	3007	265
Andhra Pradesh	Adilabad	Lodpalle	42.1366	394740	22026	1363	26.5067	125586	6989	481	6.77689	21848	1410	113
Andhra Pradesh	Adilabad	Khampur	19.242	19679	1399	122	21.1699	58597	2344	161	4.11415	10241	615	43
Andhra Pradesh	Adilabad	Ademeyon	34.7773	224687	14555	952	32.3964	239221	15296	987	16.6996	171256	11617	873
Andhra Pradesh	Adilabad	Lingapur	35.2493	235402	15097	985	44.1736	484091	24796	1513	26.8004	434563	23048	1457
Andhra Pradesh	Adilabad	Papammaguda	26.9377	81721	5850	423	16.507	26309	702	51	4.86096	12732	788	59
Andhra Pradesh	Adilabad	Mogavelly	19.3492	20132	1431	126	26.4983	125456	6973	478	18.3637	214630	13986	1001
Andhra Pradesh	Adilabad	Kondapalle	43.1841	417091	22703	1393	48.3599	535553	25674	1567	35.7875	560239	25958	1579
Andhra Pradesh	Adilabad	Narayanpur	31.5551	156648	10683	708	26.5804	126767	7071	487	3.84067	9462	561	37
Andhra Pradesh	Adilabad	Annaram	26.3927	75051	5393	394	24.133	91356	4409	315	18.7636	225507	14535	1023
Andhra Pradesh	Adilabad	New Bopparam	38.8165	318768	19078	1208	35.1541	302219	18746	1190	12.6038	85426	6095	491
Andhra Pradesh	Adilabad	Chaprala	34.4363	217076	14157	923	35.6186	313036	19246	1215	28.0219	459692	23788	1479
Andhra Pradesh	Adilabad	Mukkidigudem	27.8456	94040	6706	469	35.6339	313366	19265	1216	21.5926	303426	18194	1222
Andhra Pradesh	Adilabad	Rampur	28.9498	110878	7796	528	29.995	188409	11759	780	16.2977	161317	11074	842
Andhra Pradesh	Adilabad	Babalgaon	40.7758	364149	20925	1311	28.3357	156526	9325	637	15.6977	146898	10139	778
Andhra Pradesh	Adilabad	Sangapur	24.3131	52785	3829	287	33.3182	260019	16502	1066	15.8222	149806	10313	793
Andhra Pradesh	Adilabad	Vempalle	38.411	309426	18688	1187	33.7981	270900	17118	1101	28.2836	464801	23930	1488
Andhra Pradesh	Adilabad	Beltaroda	41.3125	376365	21347	1330	32.7331	246779	15766	1015	33.9408	544561	25723	1572
Andhra Pradesh	Adilabad	Maddipadga	23.303	44042	3208	248	22.3731	70630	3061	220	14.5222	121318	8541	670
Andhra Pradesh	Adilabad	Dimma	43.1355	416046	22659	1392	40.0091	410119	22945	1424	12.1688	78332	5597	461
Andhra Pradesh	Adilabad	Kunchavelli	20.8001	27173	1970	156	25.2145	106071	5471	378	17.344	187621	12554	923
Andhra Pradesh	Adilabad	Nagapur	25.3801	63567	4598	336	35.3455	306700	18944	1201	25.0537	394331	21707	1403
Andhra Pradesh	Adilabad	Sedwai	25.3684	63431	4586	334	22.9117	76656	3440	242	11.2639	64985	4557	378
Andhra Pradesh	Adilabad	Mallampet	24.6503	56068	4064	303	20.3423	51269	1906	139	16.2019	158967	10911	831
Andhra Pradesh	Adilabad	Kistampet	17.5057	13510	931	88	18.7743	39468	1279	94	19.2081	237593	15123	1054
Andhra Pradesh	Adilabad	Pedda Thimmapur	21.7786	32911	2407	183	21.9021	65720	2763	200	10.1148	50337	3453	293
Andhra Pradesh	Adilabad	Chavpanguda	40.3496	354312	20552	1292	34.3531	283787	17785	1142	20.547	274597	16923	1148
Andhra Pradesh	Adilabad	Tonkini	40.778	364199	20927	1312	42.032	448931	23993	1469	24.3782	377686	21115	1373
Andhra Pradesh	Adilabad	Wanalpahad	27.056	83243	5948	430	23.3505	81765	3785	261	7.27287	25022	1632	136
Andhra Pradesh	Adilabad	Koyatalandi	31.5762	157038	10709	710	23.8616	87930	4211	294	10.2239	51605	3541	305
Andhra Pradesh	Adilabad	Nigini	34.4839	218174	14216	928	27.3958	140131	8094	558	11.7328	71623	5080	418
Andhra Pradesh	Adilabad	Kistapur	16.2837	10352	690	62	26.9842	133373	7592	524	16.4663	165447	11294	856
Andhra Pradesh	Adilabad	Dhabadi	52.3926	553213	25858	1567	41.6261	441511	23808	1464	13.7077	105226	7445	591
Andhra Pradesh	Adilabad	Pipri	41.8672	388716	21799	1349	34.7589	293116	18289	1167	14.2706	116211	8202	644
Andhra Pradesh	Adilabad	Bhutai (Buzurg)	18.407	16500	1154	101	23.1081	78962	3596	250	10.1433	50663	3469	296
Andhra Pradesh	Adilabad	Budha Kalan (R)	21.5865	31708	2313	177	28.874	166590	10114	691	18.8529	227870	14660	1033
Andhra Pradesh	Adilabad	Fouzpur	44.2802	439234	23391	1436	30.8174	205273	12977	863	13.14	94618	6723	537
Andhra Pradesh	Adilabad	Laxmanchanda	11.6797	3507	209	21	21.4254	60984	2473	175	8.2245	31956	2119	191
Andhra Pradesh	Adilabad	Shiknam	44.7071	447423	23615	1450	34.1903	279907	17600	1131	12.307	80555	5752	473
Andhra Pradesh	Adilabad	Kamanpalle	22.7674	39778	2879	216	26.9053	132062	7499	517	22.6892	333372	19427	1279
Andhra Pradesh	Adilabad	Itukyal	35.8014	248091	15776	1026	25.9786	117332	6383	431	11.6843	70901	5041	415
Andhra Pradesh	Adilabad	Muthnur	24.4582	54180	3924	296	19.9498	47985	1711	127	21.2299	293466	17730	1196
Andhra Pradesh	Adilabad	Indaram	23.0329	41849	3027	229	17.5282	31716	930	71	6.9649	23040	1485	119
Andhra Pradesh	Adilabad	Malyal	29.3717	117798	8242	562	50.1058	550882	25887	1579	27.5441	450277	23520	1469
Andhra Pradesh	Adilabad	Goena	36.2469	258485	16276	1058	36.1008	324188	19735	1247	11.9689	75173	5350	440
Andhra Pradesh	Adilabad	Gundi	31.3599	152966	10474	693	23.3528	81791	3788	262	8.2551	32209	2140	194
Andhra Pradesh	Adilabad	Mahagaon	33.0618	187237	12459	813	29.7409	183418	11378	756	16.6679	170461	11573	871
Andhra Pradesh	Adilabad	Tippa	29.8265	125354	8728	592	31.9438	229134	14642	949	10.9926	61255	4265	355
Andhra Pradesh	Adilabad	Yenda	38.3489	307953	18625	1183	43.6504	475933	24611	1503	28.2837	464803	23931	1489
Andhra Pradesh	Adilabad	Bevapur (R)	38.1001	301947	18342	1168	33.899	273077	17247	1111	10.8746	59680	4157	346
Andhra Pradesh	Adilabad	Seetagondi	27.3175	86686	6205	445	28.2089	154280	9149	622	15.82	149758	10311	792
Andhra Pradesh	Adilabad	Wanwat	20.5279	25755	1851	146	27.2418	137597	7893	545	28.7652	473633	24177	1498
Andhra Pradesh	Adilabad	Gangapur	34.463	217681	14188	925	32.5674	243068	15546	1001	19.0709	233810	14939	1044
Andhra Pradesh	Adilabad	Amargonda	49.3418	521072	25307	1537	35.945	320677	19604	1234	10.2294	51679	3546	306
Andhra Pradesh	Adilabad	Kalleda	24.9362	58836	4258	313	30.9151	207291	13122	869	16.0766	155946	10742	823
Andhra Pradesh	Adilabad	Rebbena	29.6337	122097	8500	581	34.6464	290536	18155	1159	21.3914	297964	17937	1204
Andhra Pradesh	Adilabad	Chincholi (Malak)	39.5263	335452	19800	1249	36.485	333093	20135	1277	21.9111	312299	18559	1238
Andhra Pradesh	Adilabad	Junni	35.6664	245055	15610	1016	22.71	74389	3293	236	7.61593	27322	1786	160
Andhra Pradesh	Adilabad	Jakkepalle	29.5245	120310	8395	572	26.2481	121417	6673	454	7.79943	28660	1882	167
Andhra Pradesh	Adilabad	Gunjala	30.3698	134823	9333	624	25.3615	108204	5648	390	10.7389	57982	4035	337
Andhra Pradesh	Adilabad	Bharampur	17.9594	14962	1036	96	11.2338	9040	147	16	11.631	70163	4981	413
Andhra Pradesh	Adilabad	Kamlapur	14.7441	7260	469	37	7.7309	4060	53	7	0.000693374	1425.5	75	7
Andhra Pradesh	Adilabad	Ponnala	34.1082	209727	13789	905	42.5589	458258	24215	1482	17.8082	199747	13195	957
Andhra Pradesh	Adilabad	Akurla	47.3691	493374	24777	1517	41.2355	434460	23613	1457	17.4509	190355	12713	928
Andhra Pradesh	Adilabad	Addesar	26.9195	81521	5837	422	27.556	142851	8318	576	15.6617	146114	10083	772
Andhra Pradesh	Adilabad	Chinnasiddapur	33.3052	192325	12776	835	29.2905	174584	10704	721	12.2428	79549	5685	469
Andhra Pradesh	Adilabad	Sarangpur	35.4908	241021	15399	999	39.0312	389906	22303	1395	22.1614	319190	18846	1250
Andhra Pradesh	Adilabad	Pulikunta	40.3511	354347	20554	1293	40.1105	412222	23001	1429	27.5591	450591	23534	1470
Andhra Pradesh	Adilabad	Lakkaram	31.7288	159953	10865	724	32.5056	241710	15457	997	22.0531	316241	18701	1244
Andhra Pradesh	Adilabad	Pownur	31.2619	151137	10357	682	35.0244	299153	18583	1180	15.1974	135693	9446	744
Andhra Pradesh	Adilabad	Heerapur - J	44.1816	437289	23338	1434	33.7469	269763	17053	1096	5.50862	15356	982	75
Andhra Pradesh	Adilabad	Babejheri	40.1169	349043	20351	1277	32.3724	238667	15250	984	16.9283	177090	11957	893
Andhra Pradesh	Adilabad	Neradigonda	41.8069	387398	21739	1345	33.3197	260042	16505	1067	10.1682	50935	3492	301
Andhra Pradesh	Adilabad	Dehegaon	20.059	23426	1687	134	12.9992	12992	240	24	1.98952	5425	314	22
Andhra Pradesh	Adilabad	Waddyal	24.5187	54777	3971	300	33.0118	253134	16134	1041	8.01996	30318	1998	179
Andhra Pradesh	Adilabad	Murikilanka	31.6521	158513	10793	716	29.573	180113	11118	742	10.2682	52162	3580	311
Andhra Pradesh	Adilabad	Ananthapur	46.5076	479500	24457	1506	38.4528	377354	21893	1384	16.2001	158926	10909	830
Andhra Pradesh	Adilabad	Singaraipet	25.392	63689	4609	337	29.0196	169352	10314	701	21.6062	303829	18214	1223
Andhra Pradesh	Adilabad	Jewla (Buzurg)	36.9668	275393	17124	1113	26.5802	126761	7069	486	21.4537	299689	18018	1210
Andhra Pradesh	Adilabad	Bamni	54.5372	568556	26042	1577	43.5278	474088	24563	1497	23.8231	363414	20579	1343
Andhra Pradesh	Adilabad	Neelwai	21.1403	29059	2112	166	21.3336	60130	2429	171	22.9316	339853	19698	1294
Andhra Pradesh	Adilabad	Tarlapad	34.4796	218076	14213	927	37.3033	351799	20916	1323	24.7704	387428	21448	1388
Andhra Pradesh	Adilabad	Banaspalle	31.9332	164110	11124	738	31.0414	209970	13305	880	30.7589	506396	24971	1536
Andhra Pradesh	Adilabad	Balanpur	36.1158	255397	16142	1042	48.4829	536758	25694	1569	33.6057	541211	25664	1569
Andhra Pradesh	Adilabad	Kurreghad	30.6207	139384	9636	643	42.1046	450211	24026	1472	23.0325	342595	19807	1303
Andhra Pradesh	Adilabad	Lekarwadi	40.8927	366764	21004	1317	29.769	183973	11423	759	12.3248	80822	5766	475
Andhra Pradesh	Adilabad	Mamda	13.5387	5495	354	30	16.7167	27342	748	53	4.88887	12836	793	61
Andhra Pradesh	Adilabad	Lokari	31.1409	148907	10211	667	26.792	130182	7352	507	21.8221	309895	18461	1232
Andhra Pradesh	Adilabad	Dampur	25.5982	65912	4764	350	25.7031	113204	6053	413	17.7035	196978	13056	948
Andhra Pradesh	Adilabad	Landasangvi	36.3141	260134	16357	1065	35.8198	317758	19466	1228	20.0239	260080	16211	1116
Andhra Pradesh	Adilabad	Chirrakunta	45.8781	468663	24194	1493	46.5189	515632	25382	1551	29.018	478237	24302	1503
Andhra Pradesh	Adilabad	Gunjala	21.3254	30121	2196	171	20.7597	54853	2110	145	11.0621	62165	4339	360
Andhra Pradesh	Adilabad	Brahmangaon	29.0374	112325	7892	535	27.4293	140702	8134	562	20.5556	274834	16936	1150
Andhra Pradesh	Adilabad	Nagampet	29.143	114082	8014	541	23.6108	84914	3984	277	15.7335	147741	10182	780
Andhra Pradesh	Adilabad	Badgaon	32.3941	173372	11655	770	32.5463	242605	15516	999	26.4565	427000	22779	1447
Andhra Pradesh	Adilabad	Thangallapalle	26.8457	80593	5760	418	27.4236	140608	8128	561	4.8885	12835	792	60
Andhra Pradesh	Adilabad	Riuvi	33.7749	202513	13372	872	27.1554	136179	7782	537	11.6019	69752	4941	411
Andhra Pradesh	Adilabad	Bhoraj	29.2868	116385	8157	555	18.7367	39233	1269	93	7.74487	28270	1860	165
Andhra Pradesh	Adilabad	Babjipet	43.2163	417723	22724	1394	38.3053	374140	21773	1372	19.4592	244466	15461	1073
Andhra Pradesh	Adilabad	Sumputum	18.3635	16322	1145	100	21.8097	64787	2702	197	4.35953	10986	657	47
Andhra Pradesh	Adilabad	Kouthala	38.6664	315252	18940	1198	35.4153	308290	19024	1204	22.7627	335341	19505	1284
Andhra Pradesh	Adilabad	Girgaon	26.6932	78714	5643	410	25.9525	116923	6351	427	14.64	123728	8684	684
Andhra Pradesh	Adilabad	Kumsari	39.9478	345160	20201	1268	29.0354	169633	10339	704	10.7889	58610	4077	339
Andhra Pradesh	Adilabad	Belgaon	34.612	221009	14354	939	31.7242	224575	14303	932	8.93678	38216	2554	232
Andhra Pradesh	Adilabad	Varni	50.8646	538797	25629	1558	31.6021	221923	14141	925	23.1004	344379	19875	1305
Andhra Pradesh	Adilabad	Gampalpalle	47.2226	491037	24733	1514	40.8567	427141	23415	1449	20.8229	282213	17247	1170
Andhra Pradesh	Adilabad	Pangra	39.2693	329478	19550	1233	30.7965	204842	12949	858	14.8102	127241	8918	701
Andhra Pradesh	Adilabad	Dhannur (Buzurg)	34.9589	228737	14757	968	25.015	103228	5268	357	14.2495	115822	8173	640
Andhra Pradesh	Adilabad	Kanki	28.8135	108640	7670	519	28.9102	167279	10159	694	7.5284	26726	1746	157
Andhra Pradesh	Adilabad	Dhondapur	31.2912	151700	10403	686	27.1119	135462	7745	536	12.8743	90051	6410	514
Andhra Pradesh	Adilabad	Chandravelli	24.4812	54403	3939	298	32.9122	250858	15994	1028	24.8612	389700	21528	1394
Andhra Pradesh	Adilabad	Jalda	42.8979	411101	22522	1386	32.3492	238165	15208	980	13.3868	99185.5	7038	563
Andhra Pradesh	Adilabad	Peddasiddapur	32.6709	179141	12002	785	27.1957	136813	7838	541	12.0085	75805	5402	442
Andhra Pradesh	Adilabad	Kothapalle	15.0719	7828	517	43	30.3664	195957	12314	813	18.6621	222774	14397	1018
Andhra Pradesh	Adilabad	Kantegaon	21.8006	33047	2421	187	20.8054	55268	2140	149	6.29523	19161	1236	96
Andhra Pradesh	Adilabad	Sirsanna	27.2731	86126	6164	444	25.4957	110160	5799	399	22.1615	319196	18847	1251
Andhra Pradesh	Adilabad	Peddampalle (R)	34.9414	228355	14741	964	38.3946	376097	21842	1378	32.1092	524464	25366	1558
Andhra Pradesh	Adilabad	Ganjal	40.9414	367924	21043	1319	42.8717	463491	24327	1487	25.434	403436	22030	1417
Andhra Pradesh	Adilabad	Kotha Timbareni (R.C)	48.5458	510453	25135	1530	31.0328	209789	13293	879	12.0861	77040	5503	454
Andhra Pradesh	Adilabad	Ankoli	33.8547	204275	13485	887	25.7332	113635	6088	416	20.4841	272840	16826	1136
Andhra Pradesh	Adilabad	Masalga	47.065	488655	24673	1512	43.547	474376	24569	1498	26.3484	424636	22700	1441
Andhra Pradesh	Adilabad	Soanpalle	26.051	70983	5113	378	27.471	141403	8192	567	14.7565	126105	8834	695
Andhra Pradesh	Adilabad	Rajura	25.2953	62681	4531	332	24.7645	99757	5014	346	13.9676	110228	7790	618
Andhra Pradesh	Adilabad	Kumari	31.818	161769	10983	730	28.6566	162434	9805	671	19.9371	257664	16107	1107
Andhra Pradesh	Adilabad	Ginnedari	26.1172	71742	5176	383	37.4323	354801	21031	1327	29.8425	492249	24669	1523
Andhra Pradesh	Adilabad	Sarkepalle	50.9156	539338	25640	1559	40.2601	415294	23081	1436	18.3813	215084	14013	1004
Andhra Pradesh	Adilabad	Easgaon	28.6734	106461	7529	507	28.689	163064	9856	675	27.2656	444549	23365	1465
Andhra Pradesh	Adilabad	Hasnapur	27.3541	87221	6247	447	21.9977	66683	2822	205	19.1935	237187	15096	1050
Andhra Pradesh	Adilabad	Polampalle	34.9708	228990	14766	969	30.0444	189404	11820	785	18.5151	218681	14188	1012
Andhra Pradesh	Adilabad	Chinthaguda	42.9909	413067	22579	1390	43.1211	467596	24408	1490	32.8812	533524	25528	1562
Andhra Pradesh	Adilabad	Jewni	31.4726	155088	10598	698	26.9565	132918	7554	520	16.2247	159528	10948	832
Andhra Pradesh	Adilabad	Guda	38.4813	311091	18771	1189	30.927	207535	13148	870	1.39354	4466	249	17
Andhra Pradesh	Adilabad	Kandli	32.0201	165893	11243	744	44.9242	494979	25026	1529	28.5633	470009	24086	1496
Andhra Pradesh	Adilabad	Chapri	31.1887	149818	10275	672	29.5789	180223	11129	743	11.8753	73718	5231	430
Andhra Pradesh	Adilabad	Achalapur	24.9625	59124	4282	315	34.1299	278444	17526	1126	29.6526	489159	24585	1517
Andhra Pradesh	Adilabad	Yelagadapa	26.5963	77532	5557	404	28.2472	154958	9206	626	12.3914	81859	5839	480
Andhra Pradesh	Adilabad	Narasakkapet	36.5572	265785	16638	1083	37.6277	359216	21213	1332	17.6598	195794	12996	943
Andhra Pradesh	Adilabad	Maddikal	13.9858	6106	388	31	21.301	59825.5	2411	168	16.5666	167876	11424	863
Andhra Pradesh	Adilabad	Nizampur	44.0559	434754	23251	1430	33.4365	262681	16661	1072	11.2952	65453	4598	382
Andhra Pradesh	Adilabad	Gondharkapur	38.1015	301980	18346	1169	33.0246	253419	16151	1043	10.5988	56275	3902	330
Andhra Pradesh	Adilabad	Ada	33.1906	189914	12637	829	26.2078	120809	6627	450	16.7588	172689	11709	876
Andhra Pradesh	Adilabad	Kannepalle	45.113	455085	23851	1472	35.3371	306507	18935	1200	10.812	58940	4104	342
Andhra Pradesh	Adilabad	Marriguda	22.3395	36761	2676	200	30.2021	192629	12051	800	19.2254	238074	15142	1055
Andhra Pradesh	Adilabad	Babapur	34.2395	212677	13951	916	35.7272	315572	19371	1223	20.7335	279712	17132	1162
Andhra Pradesh	Adilabad	Kondapur	22.4176	37331	2725	201	28.4122	157937	9440	643	16.5964	168631	11468	864
Andhra Pradesh	Adilabad	Boyapalle	34.6505	221878	14400	943	26.9759	133222	7573	523	17.5116	191925	12803	934
Andhra Pradesh	Adilabad	Gandhari	31.3229	152272	10434	689	31.6514	222962	14194	926	17.1638	183095	12288	909
Andhra Pradesh	Adilabad	Budha Khurd (R)	16.1194	9978	667	58	21.1564	58463	2336	160	19.852	255309	16002	1100
Andhra Pradesh	Adilabad	Bopparam	36.8553	272685	16980	1102	21.2892	59702	2399	167	6.46695	20112	1295	104
Andhra Pradesh	Adilabad	Chintapalle	14.2048	6397	405	33	12.8324	12567	231	23	0.000693374	1425.5	75	7
Andhra Pradesh	Adilabad	Narayanapur	32.6989	179734	12045	791	25.43	109184	5724	395	7.51558	26643	1737	156
Andhra Pradesh	Adilabad	Devadurgam	31.8399	162223	11011	734	44.5718	489965	24919	1522	31.5928	517880	25225	1548
Andhra Pradesh	Adilabad	Edula Bandam	35.4739	240595	15379	996	35.6083	312805	19236	1214	18.9442	230364	14760	1036
Andhra Pradesh	Adilabad	Mondepalle	43.8371	430390	23122	1420	30.0984	190530	11902	790	7.66197	27641	1810	164
Andhra Pradesh	Adilabad	Sandgaon	44.2895	439416	23398	1438	34.388	284553	17818	1143	14.361	118032	8311	650
Andhra Pradesh	Adilabad	Ryali	29.8278	125382	8730	593	32.7948	248164	15835	1020	25.2814	399844	21895	1411
Andhra Pradesh	Adilabad	Makoda	33.2009	190157	12649	830	39.2973	395429	22482	1402	22.9715	340931	19741	1297
Andhra Pradesh	Adilabad	Sirikonda	43.3234	419870	22792	1400	36.2471	327597	19881	1253	25.9947	416508	22451	1431
Andhra Pradesh	Adilabad	Karjibheempur	31.9496	164458	11142	740	31.1612	212567	13483	887	14.8926	129020	9040	709
Andhra Pradesh	Adilabad	Tekumatla	28.0219	96574	6852	478	29.8119	184802	11487	765	13.8815	108576	7687	610
Andhra Pradesh	Adilabad	Indervelly (K)	25.9194	69501	5021	370	21.4675	61387	2494	178	15.8655	150825	10388	801
Andhra Pradesh	Adilabad	Girjai	36.2428	258382	16273	1057	36.0359	322689	19682	1241	17.9488	203544	13390	968
Andhra Pradesh	Adilabad	Karoni (B)	33.0277	186553	12425	812	23.8083	87273	4160	288	7.35509	25552	1667	144
Andhra Pradesh	Adilabad	Pippalgaon	29.2459	115714	8113	549	16.7969	27770	771	55	0.000693374	1425.5	75	7
Andhra Pradesh	Adilabad	Voni	33.4017	194357	12893	841	26.901	132007	7495	516	14.7773	126525	8861	697
Andhra Pradesh	Adilabad	Rasimatta	36.9693	275447	17130	1115	38.2509	372955	21730	1368	25.048	394197	21705	1402
Andhra Pradesh	Adilabad	Salewada (Buzurg)	35.5058	241356	15425	1004	43.9595	480779	24716	1507	24.9438	391711	21608	1398
Andhra Pradesh	Adilabad	Bela	33.0214	186418	12416	811	38.3259	374583	21788	1375	28.4591	468110	24025	1491
Andhra Pradesh	Adilabad	Dwaraka	18.7904	17909	1266	112	25.2486	106545	5509	382	22.6582	332559	19408	1277
Andhra Pradesh	Adilabad	Hathni	17.6808	14056	975	93	20.4064	51820	1943	141	15.8891	151366	10429	808
Andhra Pradesh	Adilabad	Rampur	35.6397	244424	15574	1012	48.2492	534503	25660	1566	31.7481	519879	25275	1551
Andhra Pradesh	Adilabad	Bhodod (Kopsi)	33.601	198705	13142	855	32.9413	251550	16043	1031	11.307	65640	4613	385
Andhra Pradesh	Adilabad	Kallur	23.0674	42142	3048	233	20.9831	56825	2234	152	12.5424	84405	6016	489
Andhra Pradesh	Adilabad	Kondapur	33.7286	201493	13320	864	31.1146	211544	13413	884	16.38	163324	11176	849
Andhra Pradesh	Adilabad	Shetpalle	24.1691	51451	3741	281	21.4994	61653	2513	180	0.000693374	1425.5	75	7
Andhra Pradesh	Adilabad	Kowdianmovad	48.2683	506668	25067	1527	35.1393	301862	18723	1189	17.8713	201477	13286	960
Andhra Pradesh	Adilabad	Dhoptala	30.816	142924	9860	655	27.449	141038	8157	563	8.99425	38747	2601	234
Andhra Pradesh	Adilabad	Gundampalle	28.1652	98735	7011	487	33.1445	256098	16295	1053	22.9751	341027	19743	1298
Andhra Pradesh	Adilabad	Nagaram	33.5001	196534	13030	852	32.8294	248933	15872	1025	10.3455	53068	3652	314
Andhra Pradesh	Adilabad	Navegaon	51.4176	544407	25720	1563	45.1731	498434	25096	1532	28.5495	469749	24076	1494
Andhra Pradesh	Adilabad	Dammireddipet	36.186	257074	16218	1051	37.6053	358684	21188	1330	21.5378	301927	18118	1218
Andhra Pradesh	Adilabad	Patnapur	30.977	145863	10036	660	30.9583	208214	13185	872	27.7667	454707	23653	1473
Andhra Pradesh	Adilabad	Akini	32.9077	184074	12295	805	16.7646	27620	763	54	0.000693374	1425.5	75	7
Andhra Pradesh	Adilabad	Dildarnagar	32.8925	183767	12273	802	22.5416	72471	3162	227	7.4191	25968	1688	146
Andhra Pradesh	Adilabad	Gadhpur	17.749	14281	993	94	24.5359	96606	4784	335	25.649	408520	22221	1422
Andhra Pradesh	Adilabad	Muthapur	31.2666	151237	10366	683	30.8414	205797	13016	865	15.4748	141779	9817	764
Andhra Pradesh	Adilabad	Kothur	35.2167	234670	15053	983	27.0428	134315	7670	529	6.41033	19794	1277	103
Andhra Pradesh	Adilabad	Balegaon	45.8312	467879	24174	1490	24.1533	91593	4422	317	8.50851	34346	2291	206
Andhra Pradesh	Adilabad	Keslaguda	31.591	157329	10728	712	36.2776	328332	19915	1256	21.5027	300965	18072	1213
Andhra Pradesh	Adilabad	Bhimini	30.4365	136039	9405	626	33.5999	266409	16881	1089	24.1644	372264	20915	1362
Andhra Pradesh	Adilabad	Kowtha (Buzurg)	25.4549	64408	4657	342	24.5468	96753	4795	336	14.2538	115899	8178	641
Andhra Pradesh	Adilabad	Palasi (Buzurg)	36.2259	257991	16253	1054	32.1827	234447	14971	968	15.9435	152646	10516	813
Andhra Pradesh	Adilabad	Tikkapalle	39.9873	346070	20232	1269	23.535	84024	3929	270	9.25259	41189	2794	253
Andhra Pradesh	Adilabad	Tatipalle	32.3357	172280	11611	767	31.2532	214594	13652	897	15.9507	152811	10530	815
Andhra Pradesh	Adilabad	Masaipet	19.125	19230	1373	121	23.1277	79164	3611	251	13.5553	102425	7242	575
Andhra Pradesh	Adilabad	Vesonvai	30.4502	136266	9420	628	35.8221	317817	19471	1229	19.9862	259029	16165	1113
Andhra Pradesh	Adilabad	Manjri	34.2343	212554	13946	915	27.505	141969	8243	569	10.9572	60764	4233	352
Andhra Pradesh	Adilabad	Cherlapalle	52.6109	555020	25885	1568	31.9549	229395	14656	952	10.681	57270	3979	333
Andhra Pradesh	Adilabad	Lakhmapur	25.2107	61782	4469	328	42.3983	455350	24144	1478	25.8682	413669	22370	1425
Andhra Pradesh	Adilabad	Choutpalle	24.4213	53823	3901	295	19.5823	45121	1549	114	13.4814	100998	7152	570
Andhra Pradesh	Adilabad	Tarada (Buzurg)	44.3638	440867	23423	1440	32.8243	248808	15867	1023	13.9119	109190	7724	614
Andhra Pradesh	Adilabad	Sathnapalle	29.3592	117599	8229	559	26.5065	125581	6988	480	15.8737	151008	10400	804
Andhra Pradesh	Adilabad	Thimmapur	16.7271	11391	758	70	24.8567	101053	5111	351	9.92375	48159	3298	285
Andhra Pradesh	Adilabad	New Mujgi	27.6719	91511	6554	460	27.5515	142774	8308	574	22.9781	341115	19750	1299
Andhra Pradesh	Adilabad	Temrianmovad	35.5792	243060	15515	1009	37.0127	345096	20627	1311	16.8014	173782	11784	886
Andhra Pradesh	Adilabad	Modi	28.1784	98954	7034	493	27.0966	135202	7727	533	19.32	240690	15278	1062
Andhra Pradesh	Adilabad	Gangapur	37.4735	287293	17681	1136	30.9935	208994	13237	875	14.5739	122340	8594	679
Andhra Pradesh	Adilabad	Dongapalle	30.3524	134518	9316	621	50.6274	554812	25937	1584	23.4265	353059	20220	1324
Andhra Pradesh	Adilabad	Lohesra	18.9542	18534	1313	116	20.2086	50142	1838	134	0.820908	3696	205	14
Andhra Pradesh	Adilabad	Hathigutta	24.9945	59473	4310	319	34.2208	280660	17636	1133	16.3752	163216	11169	848
Andhra Pradesh	Adilabad	Ranjani	43.9011	431726	23162	1422	40.7195	424506	23332	1445	17.5723	193594	12885	938
Andhra Pradesh	Adilabad	Daryapur	45.0851	454574	23835	1469	29.007	169138	10302	700	12.7211	87391	6226	500
Andhra Pradesh	Adilabad	Pothanpalle	28.751	107676	7598	514	29.4768	178282	10960	731	15.2933	137801	9578	754
Andhra Pradesh	Adilabad	Khairi	36.4352	262910	16499	1073	30.6294	201308	12701	844	9.33417	41965	2842	256
Andhra Pradesh	Adilabad	Veegaon	31.214	150287	10306	676	27.3114	138765	7978	552	13.7158	105390	7460	592
Andhra Pradesh	Adilabad	Kallampalle	40.9392	367881	21040	1318	43.6076	475318	24594	1500	24.1334	371455	20876	1359
Andhra Pradesh	Adilabad	Machkal	24.172	51475	3743	282	27.2289	137379	7882	544	12.0863	77044	5504	455
Andhra Pradesh	Adilabad	Rampur	31.4806	155251	10611	700	25.5718	111268	5890	403	16.2755	160754	11037	837
Andhra Pradesh	Adilabad	Ashta	31.4919	155443	10627	702	28.3146	156141	9290	635	12.0759	76871	5494	452
Andhra Pradesh	Adilabad	Dhupapur	35.7769	247581	15758	1025	56.3224	582961	26198	1590	30.5922	503976	24910	1534
Andhra Pradesh	Adilabad	Kankur	36.3884	261802	16441	1071	34.8911	296118	18438	1173	21.1287	290662	17612	1190
Andhra Pradesh	Adilabad	Makhra (Buzurg)	31.2376	150707	10333	679	14.0097	16032	321	28	1.95029	5363	306	21
Andhra Pradesh	Adilabad	Kondapur	36.1561	256343	16186	1046	38.4506	377309	21891	1382	25.3457	401370	21958	1413
Andhra Pradesh	Adilabad	Dasnapur	9.78563	2190	128	15	14.6033	18117	373	34	4.85537	12715	785	58
Andhra Pradesh	Adilabad	Chintalchanda	34.5266	219130	14263	932	31.3497	216621	13775	904	13.1348	94552	6715	536
Andhra Pradesh	Adilabad	Demmi	18.7398	17724	1245	109	7.73441	4063	54	8	0.000693374	1425.5	75	7
Andhra Pradesh	Adilabad	Kurli	25.7013	67046	4855	361	30.1198	190962	11939	793	18.3292	213683	13932	999
Andhra Pradesh	Adilabad	Adarsanagar (R.C) Kothur @ Edudur	40.2367	351828	20464	1282	29.6804	182227	11286	749	7.23038	24747	1612	135
Andhra Pradesh	Adilabad	Mallapur	33.1695	189467	12612	826	37.9687	366867	21491	1355	18.9764	231197	14808	1039
Andhra Pradesh	Adilabad	Goureepur	23.7949	48133	3503	273	25.3153	107513	5592	385	8.189	31643	2092	189
Andhra Pradesh	Adilabad	Mahalingi	38.7183	316458	18988	1200	28.7519	164278	9946	681	22.9896	341420	19764	1300
Andhra Pradesh	Adilabad	Junoni	12.1244	3902	237	24	15.2707	20735	469	39	5.40893	14921	956	72
Andhra Pradesh	Adilabad	Piyaramur	40.6452	361082	20824	1307	37.1506	348330	20762	1316	14.679	124511	8736	687
Andhra Pradesh	Adilabad	Metpalle	20.4304	25249	1815	144	26.8906	131818	7480	514	19.0602	233492	14917	1042
Andhra Pradesh	Adilabad	Soan	27.2325	85548	6115	442	36.7459	339064	20385	1297	20.2066	265190	16485	1125
Andhra Pradesh	Adilabad	Akkalapalle	42.9429	412054	22552	1387	40.4222	418548	23156	1437	17.1125	181834	12235	905
Andhra Pradesh	Adilabad	Lokari (K)	41.7376	385860	21686	1344	36.6496	336876	20290	1288	19.6612	249999	15738	1085
Andhra Pradesh	Adilabad	Linga	36.1805	256940	16214	1049	28.5912	161242	9707	663	14.5266	121407	8546	672
Andhra Pradesh	Adilabad	Pallamguda	21.0959	28812	2089	164	25.3196	107569	5596	386	23.6289	358379	20409	1333
Andhra Pradesh	Adilabad	Ratnapur (K)	37.6914	292414	17919	1146	23.129	79182	3613	252	5.69232	16188	1030	82
Andhra Pradesh	Adilabad	Gadchanda	22.0268	34541	2524	195	21.4951	61618	2510	179	14.3502	117809	8299	649
Andhra Pradesh	Adilabad	Gatrapalle	23.6836	47205	3426	266	31.1858	213097	13519	892	28.076	460784	23822	1481
Andhra Pradesh	Adilabad	Tembi	38.1197	302443	18370	1170	36.006	322015	19658	1239	19.3217	240724	15280	1063
Andhra Pradesh	Adilabad	Polampalle	37.5526	289170	17775	1142	32.3123	237304	15154	976	12.0526	76511	5457	447
Andhra Pradesh	Adilabad	Bhogaram	31.9929	165317	11205	742	25.7296	113566	6084	415	8.95296	38376	2569	233
Andhra Pradesh	Adilabad	Andavelli	36.2125	257682	16238	1053	34.6684	291018	18182	1161	20.6497	277440	17041	1159
Andhra Pradesh	Adilabad	Mudgal	44.9331	451715	23737	1460	45.9395	508410	25256	1542	23.2017	347081	19985	1310
Andhra Pradesh	Adilabad	Burugpalle	39.8496	342892	20100	1260	45.0473	496690	25059	1530	23.6306	358418	20413	1334
Andhra Pradesh	Adilabad	Gundagaon	38.962	322247	19245	1213	29.9581	187694	11711	779	17.3368	187437	12541	921
Andhra Pradesh	Adilabad	Hadgaon	18.7615	17803	1250	111	19.7702	46565	1640	120	12.057	76566	5463	449
Andhra Pradesh	Adilabad	Durgapur	45.0873	454615	23836	1470	31.868	227574	14524	943	11.3891	66769	4707	396
Andhra Pradesh	Adilabad	Gangaram	34.0595	208716	13732	901	27.8142	147369	8637	596	17.2304	184743	12394	914
Andhra Pradesh	Adilabad	Ghanpur	29.3595	117601	8231	560	26.0908	119042	6515	439	13.6402	103954	7340	582
Andhra Pradesh	Adilabad	Suraram	15.9135	9529	627	54	20.7841	55066.5	2125	147	7.32736	25365	1655	143
Andhra Pradesh	Adilabad	Kukuda	29.224	115378	8087	545	22.3132	70016	3024	218	15.6666	146218	10091	773
Andhra Pradesh	Adilabad	Murimadugu	34.5376	219391	14275	933	30.2896	194356	12178	805	13.826	107490	7611	603
Andhra Pradesh	Adilabad	Sirpalle	28.6015	105363	7469	506	29.0219	169385	10317	702	24.9446	391723	21609	1399
Andhra Pradesh	Adilabad	Chakepalle	25.5499	65408	4730	347	30.8564	206132	13045	867	19.8752	255945	16024	1103
Andhra Pradesh	Adilabad	Warthamanoor	23.6768	47154	3424	265	32.6682	245346	15671	1010	15.9172	152040	10470	809
Andhra Pradesh	Adilabad	Ponnaram	18.426	16565	1158	102	28.1707	153611	9099	619	24.4576	379624	21178	1375
Andhra Pradesh	Adilabad	Walegaon	22.703	39325	2846	212	25.8164	114859	6199	419	14.8701	128514	9009	707
Andhra Pradesh	Adilabad	Chandpalle	25.9495	69835.5	5039	372	33.0639	254324	16208	1046	22.5407	329414	19265	1270
Andhra Pradesh	Adilabad	Rampur	39.4628	334023	19737	1241	36.5451	334455	20184	1280	20.7803	280998	17189	1165
Andhra Pradesh	Adilabad	Daboli	27.1291	84182	6010	434	30.0949	190456	11895	789	17.1671	183182	12292	910
Andhra Pradesh	Adilabad	Gambhiraopet	21.9835	34265	2504	193	21.6155	62817	2583	186	10.1632	50890	3488	300
Andhra Pradesh	Adilabad	Lohara	33.3418	193119	12823	838	50.4951	553795	25923	1581	30.429	501569	24866	1532
Andhra Pradesh	Adilabad	Sangvi	40.2566	352254	20479	1284	24.3173	93702	4573	323	9.72963	46056	3157	275
Andhra Pradesh	Adilabad	Jambuldhari	44.76	448421	23656	1453	33.1202	255558	16272	1050	18.7678	225602	14540	1024
Andhra Pradesh	Adilabad	Paspula	18.5241	16913	1180	104	24.0388	90149	4338	308	6.16555	18463	1181	91
Andhra Pradesh	Adilabad	Nandigaon	49.3785	521541	25316	1538	48.823	539900	25731	1571	26.425	426305	22750	1446
Andhra Pradesh	Adilabad	Chipurudubba	46.0314	471294	24265	1498	45.9751	508887	25262	1544	31.9043	521918	25315	1554
Andhra Pradesh	Adilabad	Girvelli	17.097	12376	831	75	23.8382	87647	4187	292	13.1085	94083.5	6686	534
Andhra Pradesh	Adilabad	Masala (Buzurg)	36.5302	265188	16602	1081	35.9491	320762	19611	1235	17.1139	181879	12237	906
Andhra Pradesh	Adilabad	Pardi (Khurd)	41.2135	374125	21262	1328	31.676	223535	14242	930	10.1705	50961	3493	302
Andhra Pradesh	Adilabad	Mankapur	32.3062	171686	11579	765	27.8867	148636	8728	602	4.93683	13024	810	65
Andhra Pradesh	Adilabad	Belluri	35.7466	246877	15723	1021	34.2623	281629	17676	1139	25.9538	415641	22420	1429
Andhra Pradesh	Adilabad	Kupli	46.0078	470887	24253	1497	32.3797	238832	15263	985	11.0861	62490	4363	362
Andhra Pradesh	Adilabad	Gudipet	45.3056	458595	23943	1479	32.4433	240307	15368	991	16.7606	172742	11711	877
Andhra Pradesh	Adilabad	Sangvi	26.2966	73881	5322	389	31.1776	212917	13507	888	22.2157	320660	18921	1254
Andhra Pradesh	Adilabad	Ginnera	24.9936	59464	4309	318	37.9653	366790	21487	1354	19.5851	247900	15644	1081
Andhra Pradesh	Adilabad	Gundlasomaram	28.6994	106863	7553	510	28.5	159586	9569	657	21.0682	288976	17544	1185
Andhra Pradesh	Adilabad	Dampur	32.2707	171001	11548	763	32.6257	244380	15619	1006	19.6946	250905	15774	1087
Andhra Pradesh	Adilabad	Yellawat	25.4799	64682	4678	343	24.9041	101690	5158	354	11.8293	73037	5182	427
Andhra Pradesh	Adilabad	Kondi	44.665	446634	23598	1449	46.1957	511708	25304	1547	26.6481	431261	22934	1452
Andhra Pradesh	Adilabad	Wankdi (Khurd)	50.4865	534680	25569	1553	27.5392	142556	8287	572	13.6227	103613	7322	580
Andhra Pradesh	Adilabad	Cheelapalle	43.5816	425205	22955	1407	31.1885	213153	13523	893	22.446	326886	19166	1266
Andhra Pradesh	Adilabad	Khedegaon	50.6737	536743	25601	1556	32.3634	238483	15234	982	15.0404	132316	9244	728
Andhra Pradesh	Adilabad	Venchapalle	33.1115	188235	12525	818	26.4884	125291	6965	477	10.9517	60683	4224	350
Andhra Pradesh	Adilabad	Rendlabori	24.9268	58737	4251	312	17.9857	34353	1042	79	12.2943	80342	5734	472
Andhra Pradesh	Adilabad	Talodi	24.3216	52874	3837	288	30.6611	201980	12757	850	19.9146	257046	16076	1105
Andhra Pradesh	Adilabad	Mangi	35.5317	241980	15456	1005	42.5981	458940	24228	1483	29.355	484100	24467	1510
Andhra Pradesh	Adilabad	Harkai	51.7431	547489	25766	1565	36.5844	335391	20216	1283	14.6087	123083	8636	680
Andhra Pradesh	Adilabad	Ankhoda	30.8011	142656	9840	652	34.6911	291526	18212	1163	20.987	286751	17437	1177
Andhra Pradesh	Adilabad	Malegaon	45.3116	458709	23948	1480	36.4304	331799	20078	1271	22.4221	326260	19142	1264
Andhra Pradesh	Adilabad	Sushmeer	31.2285	150535	10320	678	43.5749	474816	24579	1499	22.1441	318711	18826	1249
Andhra Pradesh	Adilabad	Subbapalle	17.1759	12592	850	77	20.7733	54974	2121	146	7.92826	29641	1944	173
Andhra Pradesh	Adilabad	Manjari	31.4768	155183	10607	699	27.5134	142106	8258	571	13.7852	106713	7552	598
Andhra Pradesh	Adilabad	Jilleda	44.5114	443694	23512	1442	31.9405	229064	14633	948	13.8932	108808	7699	611
Andhra Pradesh	Adilabad	Dongargaon	42.8698	410457	22502	1385	34.2603	281590	17673	1138	14.9748	130865	9143	721
Andhra Pradesh	Adilabad	Tarnam (Buzurg)	48.6557	511964	25161	1531	36.3931	330972	20043	1266	18.2398	211300	13824	993
Andhra Pradesh	Adilabad	Boregaon	48.4359	508976	25101	1529	41.1694	433214	23583	1456	27.7955	455244	23668	1475
Andhra Pradesh	Adilabad	Andkur	21.4706	31016	2274	173	30.7717	204298	12911	856	19.8111	254190	15948	1096
Andhra Pradesh	Adilabad	Pembi	36.0024	252733	16014	1033	36.0444	322882	19689	1244	13.2889	97293	6905	556
Andhra Pradesh	Adilabad	Rajaram	32.5807	177238	11880	783	27.6727	144930	8476	585	10.5357	55499	3835	325
Andhra Pradesh	Adilabad	Gokonda	36.0281	253291	16039	1035	34.9594	297635	18511	1177	29.0478	478769	24320	1506
Andhra Pradesh	Adilabad	Kuntala (Buzurg)	32.0414	166329	11270	748	23.32	81416	3760	260	10.8527	59418	4138	344
Andhra Pradesh	Adilabad	Kumbhi	26.4554	75853	5443	398	26.892	131838	7485	515	14.2122	115045	8123	638
Andhra Pradesh	Adilabad	Sathgaon	30.9792	145907	10040	661	26.7643	129728	7304	501	17.1402	182544	12261	908
Andhra Pradesh	Adilabad	Medpalle	27.791	93209.5	6648	467	27.1769	136497	7809	540	11.4687	67862	4798	404
Andhra Pradesh	Adilabad	Nambal	29.1339	113920	8000	540	39.5874	401424	22675	1409	32.0466	523682	25347	1555
Andhra Pradesh	Adilabad	Arepalle	16.2195	10202	678	59	23.2956	81118.5	3741	258	17.0798	180942	12184	900
Andhra Pradesh	Adilabad	Wadgalpur (Khurd)	60.06	589422	26237	1588	43.812	478413	24661	1504	22.0627	316501	18712	1246
Andhra Pradesh	Adilabad	Gouri	31.7181	159768	10857	722	35.181	302819	18780	1193	22.1046	317665	18771	1247
Andhra Pradesh	Adilabad	Raghapur	54.1918	566423	26014	1576	39.9581	409085	22920	1423	12.3679	81486	5808	478
Andhra Pradesh	Adilabad	Arli (T)	32.58	177221	11877	782	22.6402	73550	3249	233	12.0279	76099	5425	444
Andhra Pradesh	Adilabad	Jhari (Buzurg)	35.6648	245012	15605	1015	33.2488	258415	16418	1061	15.9998	153988	10610	819
Andhra Pradesh	Adilabad	Khanapur	21.11	28884	2092	165	24.6346	97953	4877	340	2.1143	5650	329	24
Andhra Pradesh	Adilabad	Nawabpet	28.2911	100585	7137	495	29.4619	177996	10934	729	14.3671	118152	8314	651
Andhra Pradesh	Adilabad	Kamkati	31.5081	155774	10640	705	36.3985	331085	20047	1267	11.3475	66216	4652	389
Andhra Pradesh	Adilabad	Kolama	29.5208	120249	8389	571	33.5054	264305	16766	1079	17.0777	180899	12183	899
Andhra Pradesh	Adilabad	Gubba	47.3531	493152	24774	1516	36.6979	337990	20342	1292	11.669	70688	5024	414
Andhra Pradesh	Adilabad	Sungapur	45.0056	453105	23795	1466	33.185	256985	16343	1057	14.0117	111084	7858	620
Andhra Pradesh	Adilabad	Shamshabad	31.8376	162163	11006	732	29.6898	182400	11309	752	4.20344	10536	629	44
Andhra Pradesh	Adilabad	Angarajpalle	22.7821	39875	2888	217	22.2499	69377	2978	216	19.5998	248312	15665	1082
Andhra Pradesh	Adilabad	Nagpur	44.4929	443337	23501	1441	27.5991	143639	8370	580	10.576	55989	3877	327
Andhra Pradesh	Adilabad	Kappardevi	34.7948	225084	14573	956	28.8696	166518	10110	690	13.1252	94381	6705	535
Andhra Pradesh	Adilabad	Venkur	46.2429	474953	24359	1500	33.1694	256646	16325	1055	11.7831	72363	5139	422
Andhra Pradesh	Adilabad	Jajulpet	35.3904	238627	15278	991	32.004	230466	14722	959	7.15139	24221	1566	127
Andhra Pradesh	Adilabad	Netnur	43.9962	433580	23220	1425	33.997	275375	17358	1118	24.1538	372000	20906	1360
Andhra Pradesh	Adilabad	Areguda	33.6046	198784	13144	856	27.1001	135278	7732	534	11.9467	74833	5322	437
Andhra Pradesh	Adilabad	Kopergadh	50.6374	536360	25596	1554	39.575	401192	22665	1408	18.3334	213802	13937	1000
Andhra Pradesh	Adilabad	Chorgaon	39.3043	330329	19585	1235	30.5225	199112	12534	832	4.47238	11341	680	49
Andhra Pradesh	Adilabad	Venkulam	39.991	346160	20235	1270	36.3483	329983	19993	1262	20.7287	279566	17124	1161
Andhra Pradesh	Adilabad	Danthanpalle	29.0961	113299	7969	538	32.7518	247229	15785	1017	20.4543	272003	16790	1135
Andhra Pradesh	Adilabad	Wadgaon	43.806	429748	23094	1418	29.9528	187590	11702	778	14.9991	131411	9185	724
Andhra Pradesh	Adilabad	Kallegaon	34.8048	225342	14585	957	38.4458	377199	21886	1381	25.3228	400833	21930	1412
Andhra Pradesh	Adilabad	Lakshmipur	37.6543	291534	17879	1144	28.0067	150700	8889	611	9.30802	41725	2824	254
Andhra Pradesh	Adilabad	Palle (Khurd)	29.6269	121975	8492	580	23.7718	86808	4125	283	8.05664	30625	2018	181
Andhra Pradesh	Adilabad	Sonari	36.1942	257258	16226	1052	28.4367	158414	9484	647	22.4724	327571	19196	1267
Andhra Pradesh	Adilabad	Mosam	28.938	110702	7782	526	27.0868	135044	7713	531	16.4066	163951	11218	852
Andhra Pradesh	Adilabad	Babasagar	41.9854	391304	21910	1354	38.1849	371486	21676	1365	23.6741	359563	20451	1338
Andhra Pradesh	Adilabad	Venkatapur	28.1389	98302	6978	484	25.2002	105879	5456	375	14.1031	112878	7973	628
Andhra Pradesh	Adilabad	Dhaba Khurd	32.2199	169908	11493	759	33.0019	252926	16125	1040	18.5615	219996	14254	1013
Andhra Pradesh	Adilabad	Nerpalle	30.705	140872	9725	644	25.5998	111682	5930	406	12.4377	82624	5900	484
Andhra Pradesh	Adilabad	Bijjur	36.8865	273419	17020	1104	28.4213	158100	9460	644	10.1988	51281	3518	304
Andhra Pradesh	Adilabad	Pipri	27.4116	87990	6299	451	26.4984	125457	6974	479	14.7438	125829	8813	693
Andhra Pradesh	Adilabad	Laxmisagar	29.5893	121379	8453	575	29.9003	186594	11636	773	16.8087	173977	11794	887
Andhra Pradesh	Adilabad	Ponna	28.1705	98821	7022	490	33.651	267552	16945	1092	32.0576	523824	25352	1556
Andhra Pradesh	Adilabad	Siryan Mowad	40.2695	352560	20487	1285	34.9962	298499	18547	1178	21.0018	287152	17459	1181
Andhra Pradesh	Adilabad	Ponakal	9.43365	2008	117	14	19.473	44310	1510	112	9.72725	46034	3154	274
Andhra Pradesh	Adilabad	Kotalgaon	30.258	132813	9199	619	30.4661	197971	12443	823	19.119	235123	15008	1046
Andhra Pradesh	Adilabad	Balraopet	36.3874	261781	16439	1070	32.5835	243442	15573	1003	21.2295	293453	17726	1195
Andhra Pradesh	Adilabad	Kothur	20.4155	25191	1811	143	19.4566	44198	1502	110	13.4855	101092	7160	571
Andhra Pradesh	Adilabad	Kannepalle	24.1079	50874	3689	279	28.6952	163192	9864	676	16.1554	157825	10854	827
Andhra Pradesh	Adilabad	Mailapur	36.6211	267301	16715	1091	31.6568	223092	14202	928	17.553	193078	12864	936
Andhra Pradesh	Adilabad	Elvi	36.2264	258009	16254	1055	27.7651	146519	8578	592	18.8427	227600	14650	1031
Andhra Pradesh	Adilabad	Rampur	28.0264	96646	6856	479	26.1071	119289	6531	440	14.2572	115957	8182	642
Andhra Pradesh	Adilabad	Gollapur	36.1791	256912	16211	1048	28.4873	159327	9549	655	22.8124	336684	19562	1288
Andhra Pradesh	Adilabad	Patan	30.2076	131938	9134	614	28.3093	156049	9285	634	11.9664	75135	5343	439
Andhra Pradesh	Adilabad	Shivvaram	21.7901	32982	2413	185	25.6761	112832	6024	412	18.0283	205560	13495	974
Andhra Pradesh	Adilabad	Peddagudipet	41.3434	377067	21376	1331	44.5154	489115	24905	1521	24.9693	392320	21633	1401
Andhra Pradesh	Adilabad	Oddugudem	20.7643	26969	1950	151	17.2404	30166	865	63	11.4148	67121	4737	400
Andhra Pradesh	Adilabad	Limba (Buzurg)	29.3135	116839	8187	557	25.6498	112461	5997	409	12.073	76825	5489	451
Andhra Pradesh	Adilabad	Lingapur	21.7664	32824	2398	182	15.7838	22946	552	44	5.41131	14933	957	73
Andhra Pradesh	Adilabad	Suryapur	34.1309	210218	13814	907	27.7741	146661	8588	594	8.93387	38200	2552	231
Andhra Pradesh	Adilabad	Bholepathur	8.16196	1482	84	12	8.91186	5338	69	10	1.49426	4614	257	18
Andhra Pradesh	Adilabad	Bommena	30.8786	144104	9935	657	44.3022	485961	24833	1515	25.1288	396225	21781	1406
Andhra Pradesh	Adilabad	Hasgul	42.8153	409311	22469	1382	36.684	337684	20326	1290	17.2241	184593	12381	913
Andhra Pradesh	Adilabad	Turati	29.2635	116017	8135	552	24.5826	97243	4826	338	14.6159	123224	8643	681
Andhra Pradesh	Adilabad	Chintaguda	32.2412	170385	11522	760	40.1514	413055	23026	1430	23.1685	346212	19945	1308
Andhra Pradesh	Adilabad	Masala (Khurd)	27.6941	91850	6577	461	33.5781	265928	16853	1087	15.9407	152584	10514	812
Andhra Pradesh	Adilabad	Pangri	38.636	314552	18907	1195	38.5745	380054	21988	1386	23.0457	342931	19820	1304
Andhra Pradesh	Adilabad	Umri (Khurd)	35.0694	231278	14888	975	26.6073	127202	7103	489	13.6433	104012	7344	584
Andhra Pradesh	Adilabad	Ambaripet	34.95	228553	14753	966	30.3586	195796	12300	811	22.8814	338542	19639	1290
Andhra Pradesh	Adilabad	Peechara	19.2552	19724	1404	123	22.9182	76732	3450	244	12.6101	85528	6106	492
Andhra Pradesh	Adilabad	Dollara	44.53	444049	23527	1443	24.0304	90042	4328	306	7.6491	27556	1803	163
Andhra Pradesh	Adilabad	Sakhera	38.7248	316613	18993	1201	32.9502	251743	16056	1034	15.7982	149236	10273	789
Andhra Pradesh	Adilabad	Pipri	43.5276	424071	22924	1404	41.5766	440620	23781	1463	30.1676	497405	24788	1527
Andhra Pradesh	Adilabad	Bhosi	38.7853	318039	19049	1204	26.5388	126102	7024	483	25.8685	413676	22371	1426
Andhra Pradesh	Adilabad	Hawarga	31.1503	149088	10228	668	21.6591	63226	2608	188	5.91138	17214	1097	88
Andhra Pradesh	Adilabad	Kupti	32.4336	174235	11710	774	30.6599	201949	12755	848	9.96428	48638	3332	288
Andhra Pradesh	Adilabad	Ramkam	43.5929	425445	22967	1409	35.6076	312787	19235	1213	13.3653	98775	7011	561
Andhra Pradesh	Adilabad	Rampur	29.7126	123416	8596	582	22.8807	76325	3422	241	7.05002	23557	1521	122
Andhra Pradesh	Adilabad	Lingannapet	18.5402	16972	1189	106	24.0422	90187	4344	309	11.2971	65486	4601	383
Andhra Pradesh	Adilabad	Talandi	42.0208	392139	21942	1358	35.3128	305984	18917	1198	21.0651	288892	17537	1184
Andhra Pradesh	Adilabad	Chata	39.25	329028	19530	1231	40.5856	421838	23255	1441	24.6195	383656	21310	1380
Andhra Pradesh	Adilabad	Kolur	27.7063	92008	6585	462	23.9543	89099	4274	300	13.2712	96983	6889	555
Andhra Pradesh	Adilabad	Sowna	39.5124	335132	19789	1247	30.12	190969	11940	794	21.5649	302690	18155	1221
Andhra Pradesh	Adilabad	Asodabhurki	32.5454	176478	11840	780	30.7777	204424	12921	857	11.0503	62011	4328	358
Andhra Pradesh	Adilabad	Boregaon	16.7987	11568	773	72	16.0049	23977	609	47	17.5465	192922	12855	935
Andhra Pradesh	Adilabad	Sonkhos	21.8895	33636	2460	191	25.2484	106542	5508	381	14.7543	126064	8828	694
Andhra Pradesh	Adilabad	Chinnagudipet	34.1971	211715	13900	912	31.7441	224976	14324	934	15.8672	150865	10391	802
Andhra Pradesh	Adilabad	Ghanpur	37.2594	282287	17462	1125	39.346	396448	22523	1404	30.9151	508689	25024	1540
Andhra Pradesh	Adilabad	Madaram	23.3619	44486	3238	252	18.8874	40196	1319	96	11.9794	75349	5370	441
Andhra Pradesh	Adilabad	Gudihathinur	36.7085	269373	16818	1095	45.2879	499984	25131	1533	33.9108	544238	25720	1571
Andhra Pradesh	Adilabad	Lanjanveera	44.0997	435638	23289	1432	31.8203	226574	14447	938	13.6443	104031	7346	585
Andhra Pradesh	Adilabad	Ghotkuri	28.7905	108290	7649	517	28.124	152786	9045	616	13.5575	102484	7248	576
Andhra Pradesh	Adilabad	Sunkli	41.143	372489	21193	1324	30.1166	190901	11931	791	8.35907	33085	2198	198
Andhra Pradesh	Adilabad	Gopalpet	44.9894	452818	23782	1465	34.7287	292401	18251	1165	13.0899	93778	6662	533
Andhra Pradesh	Adilabad	Seetanagar	33.8087	203261	13418	878	39.8531	406912	22846	1418	23.5201	355558	20321	1330
Andhra Pradesh	Adilabad	Konampet	24.4014	53651	3886	293	27.8928	148743	8736	603	15.1561	134806	9391	739
Andhra Pradesh	Adilabad	Korlanka	14.7837	7313	473	39	11.6237	9782	165	18	0.000693374	1425.5	75	7
Andhra Pradesh	Adilabad	Paraswada (K)	36.3497	260932	16403	1067	36.8243	340861	20466	1301	18.2333	211127	13812	991
Andhra Pradesh	Adilabad	Dilwarpur	25.5279	65185	4717	346	21.7323	63993	2656	192	9.12587	39956	2696	242
Andhra Pradesh	Adilabad	Dharmaram	33.0988	187967	12501	816	44.3363	486523	24848	1516	30.87	508014	25006	1539
Andhra Pradesh	Adilabad	Devapur	27.5062	89244	6390	454	25.4088	108865	5693	393	22.581	330468	19311	1273
Andhra Pradesh	Adilabad	Ponnaram	35.8407	249016	15817	1028	37.7285	361500	21296	1340	17.8715	201480	13287	961
Andhra Pradesh	Adilabad	Savapur	33.7757	202532	13374	873	30.0165	188852	11784	781	14.1417	113601	8022	631
Andhra Pradesh	Adilabad	Kosara	37.1587	279955	17346	1122	24.5028	96141	4748	333	8.41901	33555	2237	201
Andhra Pradesh	Adilabad	Gurudpeta	30.7487	141641	9784	649	28.7648	164519	9962	683	11.9349	74656	5305	436
Andhra Pradesh	Adilabad	Takli	36.9035	273839	17044	1107	26.1741	120306	6595	447	11.2709	65110	4568	380
Andhra Pradesh	Adilabad	Dasnapur	20.1188	23679	1706	138	30.2635	193847	12141	803	17.3474	187721	12565	924
Andhra Pradesh	Adilabad	Wadoni	49.8261	527140	25411	1545	42.3253	454114	24110	1477	20.3535	269186	16672	1132
Andhra Pradesh	Adilabad	Kamol	32.4809	175172	11764	775	33.525	264757	16792	1084	28.1705	462622	23871	1484
Andhra Pradesh	Adilabad	Kalyani	36.7121	269462	16821	1096	31.2965	215508	13717	901	17.4173	189512	12664	926
Andhra Pradesh	Adilabad	Pendaldhari	45.6366	464584	24092	1487	30.7103	203008	12826	851	9.52171	43903	2994	264
Andhra Pradesh	Adilabad	Buruguda	5.71117	816	46	8	15.8183	23116	563	45	20.9982	287056	17453	1180
Andhra Pradesh	Adilabad	Anjani	39.942	345025	20192	1266	45.6787	505139	25210	1538	29.794	491450	24649	1521
Andhra Pradesh	Adilabad	Velgi	31.3594	152954	10473	692	26.4041	123915	6857	468	19.6861	250676	15763	1086
Andhra Pradesh	Adilabad	Kawal	37.8592	296396	18116	1155	36.0438	322871	19688	1243	22.6169	331445	19350	1276
Andhra Pradesh	Adilabad	Nagepalle	29.7565	124202	8645	589	48.8808	540461	25739	1572	40.611	584159	26201	1589
Andhra Pradesh	Adilabad	Potpalle (B)	30.5748	138489	9579	638	30.3267	195120	12241	808	18.5619	220012	14257	1014
Andhra Pradesh	Adilabad	Pulimadgu	36.2939	259621	16331	1063	33.3032	259654	16479	1065	26.0808	418499	22517	1434
Andhra Pradesh	Adilabad	Godapur	30.5093	137335	9496	636	28.4266	158203	9470	646	15.8569	150636	10377	800
Andhra Pradesh	Adilabad	Gannaram	37.0041	276316	17173	1118	43.3899	471859	24517	1496	39.0986	578796	26162	1588
Andhra Pradesh	Adilabad	Swarkheda	38.7855	318047	19050	1205	28.2503	155019	9210	627	9.40123	42629	2890	259
Andhra Pradesh	Adilabad	Seetagondi	37.0097	276436	17182	1119	33.7088	268886	17011	1094	31.7243	519571	25266	1550
Andhra Pradesh	Adilabad	Darkubeer	41.8929	389276	21830	1351	26.6348	127630	7136	491	7.94804	29776	1955	175
Andhra Pradesh	Adilabad	Nishani	28.1607	98664	7005	486	27.9023	148912	8751	604	11.8371	73160	5192	428
Andhra Pradesh	Adilabad	Poosai	21.299	29966	2185	170	22.4856	71858.5	3117	224	5.774	16554	1052	84
Andhra Pradesh	Adilabad	Kura	27.1334	84237	6015	435	25.1699	105428	5432	373	18.9751	231161	14804	1038
Andhra Pradesh	Adilabad	Sunkidi	32.2082	169663	11472	757	21.8281	64980	2719	198	24.8121	388487	21484	1390
Andhra Pradesh	Adilabad	Narsapur (New)	50.2154	531617	25513	1550	42.0406	449081	23996	1470	20.6273	276824	17018	1156
Andhra Pradesh	Adilabad	Venkampochampad	32.89	183717	12268	801	29.683	182273	11295	750	14.0164	111195	7862	621
Andhra Pradesh	Adilabad	Kobhai	28.0743	97319	6908	481	24.1559	91633	4425	318	14.6886	124697	8749	688
Andhra Pradesh	Adilabad	Doultabad	27.138	84288	6022	436	27.005	133709	7617	525	13.8056	107121	7576	601
Andhra Pradesh	Adilabad	Gorlapalle	20.9843	28182	2039	160	18.2794	36230	1146	87	14.509	121048	8521	668
Andhra Pradesh	Adilabad	Madhapur	42.0861	393607	21985	1360	30.4285	197212	12381	821	18.2554	211701	13843	994
Andhra Pradesh	Adilabad	Thimmapur	24.3509	53174	3855	290	25.3678	108298	5656	392	14.57	122273	8590	678
Andhra Pradesh	Adilabad	Kowtha	32.841	182698	12209	798	26.7032	128733	7216	497	11.2296	64498	4524	375
Andhra Pradesh	Adilabad	Thimmapur	25.5123	65030	4707	344	22.1857	68662	2935	213	12.9716	91710	6533	523
Andhra Pradesh	Adilabad	Nagapur	36.887	273426	17021	1105	27.8562	148118	8688	599	20.0845	261769	16295	1118
Andhra Pradesh	Adilabad	Isapur	17.4645	13402	918	86	12.2155	11042	190	20	4.07132	10111	606	42
Andhra Pradesh	Adilabad	Dewalwada	19.3231	20001	1423	125	21.3818	60585	2452	172	20.6485	277407	17039	1158
Andhra Pradesh	Adilabad	Bhupet	35.8031	248127	15778	1027	33.5245	264746	16790	1082	25.2556	399179	21880	1410
Andhra Pradesh	Adilabad	Dagleshwar	29.3853	118023	8257	563	21.1336	58247	2320	159	11.1495	63369	4425	364
Andhra Pradesh	Adilabad	Peddapur	36.2379	258276	16268	1056	38.2859	373714	21752	1370	31.2086	512824	25122	1543
Andhra Pradesh	Adilabad	Chittapur	18.9855	18645	1322	117	39.1071	391428	22352	1396	34.421	549006	25793	1573
Andhra Pradesh	Adilabad	Islampur	39.6854	339083	19942	1252	30.0426	189362	11817	784	8.0626	30671	2025	183
Andhra Pradesh	Adilabad	Nipani	28.767	107922	7623	516	28.7475	164204	9942	680	20.1684	264093	16416	1124
Andhra Pradesh	Adilabad	Rebbana	16.5352	10907	735	68	27.7608	146450	8573	591	22.2833	322566	18998	1261
Andhra Pradesh	Adilabad	Dodanda	39.0001	323147	19280	1216	30.7711	204289	12909	855	8.04218	30499	2007	180
Andhra Pradesh	Adilabad	Dongargaon	33.6271	199283	13176	857	27.9655	149989	8834	607	14.9126	129490	9066	713
Andhra Pradesh	Adilabad	Narayanpur	41.4907	380315	21501	1337	31.1779	212922	13508	889	11.2397	64629	4534	376
Andhra Pradesh	Adilabad	Umri	56.6221	579212	26168	1585	48.5507	537437	25706	1570	32.8895	533610	25532	1563
Andhra Pradesh	Adilabad	Langdapur	43.291	419275	22778	1397	28.1336	152994	9057	617	17.8768	201624	13298	962
Andhra Pradesh	Adilabad	Adelli	34.7602	224268	14536	948	38.1536	370807	21646	1363	19.8794	256061	16031	1104
Andhra Pradesh	Adilabad	Sangdi	30.0443	129064	8957	602	21.8286	64987	2720	199	19.6032	248403	15672	1083
Andhra Pradesh	Adilabad	Pipri	40.1904	350769	20423	1280	33.5956	266310	16873	1088	23.3752	351658	20177	1322
Andhra Pradesh	Adilabad	Jendavenkatapur	23.1304	42629	3085	236	20.2707	50650	1874	136	19.413	243186	15398	1068
Andhra Pradesh	Adilabad	New Lolam (R.C.)	31.1367	148823	10205	666	33.525	264756	16791	1083	18.842	227572	14648	1030
Andhra Pradesh	Adilabad	Jaipur	39.1691	327126	19443	1227	27.9836	150280	8852	608	17.8468	200803	13252	958
Andhra Pradesh	Adilabad	Gomutri	33.8265	203661	13450	883	29.931	187182	11674	777	10.4041	53836	3707	318
Andhra Pradesh	Adilabad	Babuldhole	22.9931	41549	3009	228	7.36611	3748	46	6	4.9111	12934	801	62
Andhra Pradesh	Adilabad	Gullakota	35.5416	242199	15465	1007	26.1165	119446	6543	442	17.1082	181706	12229	904
Andhra Pradesh	Adilabad	Pinnaram	17.6477	13941	968	91	25.3072	107397	5588	384	19.0025	231948	14852	1040
Andhra Pradesh	Adilabad	Kamgarpur	39.9116	344338	20161	1265	35.2223	303815	18826	1194	7.48583	26453	1718	154
Andhra Pradesh	Adilabad	Bamini (Buzurg)	29.4154	118495	8282	569	28.4832	159257	9542	653	11.5416	68863	4875	409
Andhra Pradesh	Adilabad	Chandaram	41.9871	391333	21913	1355	32.6057	243959	15600	1005	19.1574	236158	15054	1049
Andhra Pradesh	Adilabad	Kamgir	33.7467	201894	13341	866	24.9302	102068	5180	356	12.5941	85268	6081	490
Andhra Pradesh	Adilabad	Mallidi	35.717	246194	15674	1018	30.4191	197033	12369	817	10.4778	54752	3770	321
Andhra Pradesh	Adilabad	Sarvaipet	20.5494	25858	1859	147	22.9127	76671	3443	243	9.85468	47419	3248	281
Andhra Pradesh	Adilabad	Dongargaon	38.5799	313282	18852	1192	27.2848	138323	7945	547	8.78788	36787.5	2454	226
Andhra Pradesh	Adilabad	Antargaon	33.7271	201459	13316	863	29.2717	174233	10680	719	6.14025	18362	1176	90
Andhra Pradesh	Adilabad	Hampoli Khurd	44.7983	449146	23680	1456	28.4861	159309	9547	654	8.52514	34510	2302	208
Andhra Pradesh	Adilabad	Pardi (Buzurg)	21.5139	31245	2290	175	17.4497	31255	907	68	7.02304	23402	1507	121
Andhra Pradesh	Adilabad	Gundala	39.0635	324621	19342	1223	43.6225	475509	24598	1501	27.9661	458638	23762	1477
Andhra Pradesh	Adilabad	Bendera	32.6757	179248	12010	787	32.9866	252563	16097	1037	23.9897	367801	20735	1352
Andhra Pradesh	Adilabad	Lingapur	33.8453	204073	13476	886	31.9769	229877	14692	956	16.0907	156297	10763	824
Andhra Pradesh	Adilabad	Jaithpur	47.4943	495352	24823	1521	31.5225	220251	14031	920	8.31305	32698	2177	197
Andhra Pradesh	Adilabad	Pothepalle	31.5054	155711	10638	704	30.5423	199528	12561	836	15.6741	146385	10102	774
Andhra Pradesh	Adilabad	Kannepalle	21.2354	29592	2162	168	25.35	108029	5636	388	10.5793	56035	3883	328
Andhra Pradesh	Adilabad	Siddankunta (New)	32.0491	166477	11284	749	30.4216	197079	12373	819	20.5335	274247	16907	1143
Andhra Pradesh	Adilabad	Bitturpalle	47.4005	493878	24788	1518	36.3629	330318	20011	1264	16.7519	172551	11701	875
Andhra Pradesh	Adilabad	Jamdi	27.0226	82808	5922	427	27.3036	138644	7969	549	6.81668	22091	1423	114
Andhra Pradesh	Adilabad	Ratnapur	36.7372	270011	16848	1097	28.8334	165793	10052	687	6.33721	19378	1247	100
Andhra Pradesh	Adilabad	Kajjarla	15.6369	8951	583	52	20.2617	50585	1870	135	25.4065	402801	22007	1415
Andhra Pradesh	Adilabad	Yelkanti	36.6156	267148	16708	1090	38.4513	377324	21892	1383	22.1962	320139	18896	1253
Andhra Pradesh	Adilabad	Jogipet	57.1721	581346	26186	1586	36.8869	342290	20530	1304	20.7406	279910	17140	1163
Andhra Pradesh	Adilabad	Bakot	32.7988	181766	12160	796	26.1077	119301	6534	441	13.8373	107707	7628	606
Andhra Pradesh	Adilabad	Gangamapet	26.3628	74692	5367	391	36.1052	324298	19742	1248	29.5064	486688	24524	1513
Andhra Pradesh	Adilabad	Wai	46.3965	477549	24420	1504	41.4673	438665	23719	1460	25.919	414802	22395	1428
Andhra Pradesh	Adilabad	Gollaghat	34.4067	216415	14134	922	26.2865	121975	6709	456	6.32788	19327	1244	98
Andhra Pradesh	Adilabad	Kohinur (Buzurg)	26.7252	79111	5671	411	28.6491	162311	9789	670	21.3134	295817	17846	1202
Andhra Pradesh	Adilabad	Gurvapur	39.9064	344206	20158	1264	41.0886	431574	23543	1454	30.3084	499682	24834	1531
Andhra Pradesh	Adilabad	Nagampet	41.8574	388477	21792	1348	36.6965	337954	20339	1291	20.81	281847	17232	1168
Andhra Pradesh	Adilabad	Kothapalle	35.2514	235451	15100	986	29.5544	179781	11093	740	15.0708	132972	9275	731
Andhra Pradesh	Adilabad	Bambara	17.6242	13877	965	90	25.8659	115633	6265	423	22.443	326799	19164	1265
Andhra Pradesh	Adilabad	Ushegaon	25.8139	68358	4932	364	32.5833	243438	15572	1002	11.1287	63042	4405	363
Andhra Pradesh	Adilabad	Pardi (Khurd)	36.8727	273081	17005	1103	34.641	290413	18146	1156	17.3626	188067	12588	925
Andhra Pradesh	Adilabad	Gurrevu	31.5755	157020	10706	709	26.8611	131285	7432	512	19.7616	252757	15881	1093
Andhra Pradesh	Adilabad	Koyapalle	34.6006	220768	14342	938	48.2009	534028	25656	1565	37.3583	570361	26082	1586
Andhra Pradesh	Adilabad	Karnamamidi	24.1108	50906	3693	280	22.4435	71407	3094	223	18.4368	216581	14074	1007
Andhra Pradesh	Adilabad	Talamadugu	26.6751	78492	5626	408	32.2212	235300	15030	970	20.1433	263362	16377	1120
Andhra Pradesh	Adilabad	Khandala	20.6524	26411	1904	149	21.1847	58741	2353	163	11.4236	67228	4745	401
Andhra Pradesh	Adilabad	Pipparwada	26.8605	80760	5773	420	28.876	166630	10116	692	12.6532	86250	6150	493
Andhra Pradesh	Adilabad	Shantapur	28.5441	104451	7412	504	30.6291	201301	12700	843	20.1455	263425	16379	1121
Andhra Pradesh	Adilabad	Venkatapur	47.608	497101	24867	1524	39.215	393642	22430	1399	19.4212	243429	15407	1069
Andhra Pradesh	Adilabad	Mangrool	32.0038	165544	11221	743	28.89	166899	10138	693	13.2697	96961	6888	554
Andhra Pradesh	Adilabad	Rolmanda	34.6332	221459	14376	940	22.0689	67440	2864	208	7.07254	23702	1530	123
Andhra Pradesh	Adilabad	Marlapalle	33.4664	195810	12993	847	23.7862	87001	4137	284	19.2692	239293	15200	1057
Andhra Pradesh	Adilabad	Metpalle	42.9589	412388	22559	1388	40.2053	414182	23059	1434	24.254	374511	20999	1368
Andhra Pradesh	Adilabad	Umri	35.7729	247494	15749	1023	38.4192	376624	21861	1380	23.4688	354195	20270	1327
Andhra Pradesh	Adilabad	Goagaon	24.172	51476	3744	283	24.3357	93945	4593	325	6.89802	22601	1454	118
Andhra Pradesh	Adilabad	Yedlapur	31.2828	151566	10394	685	23.0025	77691	3526	247	6.86521	22385	1441	117
Andhra Pradesh	Adilabad	Patnapur	26.1077	71637	5164	382	11.3989	9339	154	17	8.2197	31919	2116	190
Andhra Pradesh	Adilabad	Goyagaon	28.6802	106557	7534	509	23.263	80686	3712	255	24.77	387421	21447	1387
Andhra Pradesh	Adilabad	Kuntala (Khurd)	26.973	82177	5873	424	27.3859	139979	8086	557	21.9254	312690	18572	1241
Andhra Pradesh	Adilabad	Watoli	42.4482	401580	22230	1372	30.6546	201836	12745	847	10.2607	52082	3571	308
Andhra Pradesh	Adilabad	Burgupalle (K)	16.0163	9770	648	57	13.4422	14254	272	26	4.79168	12488	771	57
Andhra Pradesh	Adilabad	Ballori	33.7895	202819	13395	875	31.8221	226614	14450	939	14.5509	121872	8572	677
Andhra Pradesh	Adilabad	Kommuguda	55.7393	575200	26133	1583	38.3674	375511	21820	1377	11.4813	68022	4812	405
Andhra Pradesh	Adilabad	Katepalle	30.176	131393	9103	613	36.9724	344249	20605	1309	24.0438	369130	20782	1357
Andhra Pradesh	Adilabad	Gangapur	29.9813	128012	8886	599	36.1896	326272	19820	1251	20.3188	268244	16626	1130
Andhra Pradesh	Adilabad	Vaspalle	36.4965	264352	16564	1078	38.3078	374196	21774	1373	17.1859	183681	12320	911
Andhra Pradesh	Adilabad	Karjavelli	16.8331	11663	780	73	15.9495	23695	590	46	6.69714	21361	1381	110
Andhra Pradesh	Adilabad	Maregaon	49.8945	527944	25420	1547	42.0799	449778	24016	1471	14.6165	123238	8645	682
Andhra Pradesh	Adilabad	Heerapur	28.1676	98771	7016	489	32.5014	241613	15451	996	13.4435	100270	7104	566
Andhra Pradesh	Adilabad	Gudamamda	33.0043	186064	12401	810	34.5459	288238	18030	1151	22.269	322141	18975	1259
Andhra Pradesh	Adilabad	Dehgaon	16.281	10344	689	61	23.5221	83862	3917	269	17.0948	181341	12206	902
Andhra Pradesh	Adilabad	Kishanraopet	35.1228	232541	14949	978	33.9841	275057	17338	1116	15.1284	134213	9359	735
Andhra Pradesh	Adilabad	Toyaguda (Kora)	28.3215	101061	7167	498	34.6422	290437	18149	1158	21.8395	310400	18481	1234
Andhra Pradesh	Adilabad	Kollur	24.3813	53459	3877	292	17.491	31498	919	69	11.2272	64477	4523	374
Andhra Pradesh	Adilabad	Lachampur	38.0615	301044	18305	1164	28.1419	153116	9066	618	21.2376	293675	17741	1197
Andhra Pradesh	Adilabad	Chintalabori	38.3061	306923	18584	1181	36.5575	334744	20193	1282	15.9827	153562	10584	816
Andhra Pradesh	Adilabad	Gannaram	30.7419	141530	9774	648	33.522	264694	16784	1081	15.128	134202	9358	734
Andhra Pradesh	Adilabad	Peddur	22.5782	38428	2791	203	33.4992	264174	16756	1078	17.7409	197996	13106	951
Andhra Pradesh	Adilabad	Yakarpalle	45.1007	454869	23844	1471	30.6319	201365	12708	845	10.6935	57435	3996	336
Andhra Pradesh	Adilabad	Gundepalle	33.46	195671	12984	846	40.5566	421212	23234	1438	17.645	195422	12984	942
Andhra Pradesh	Adilabad	Dhanora	42.366	399751	22181	1370	36.3149	329212	19963	1260	19.8393	254969	15982	1098
Andhra Pradesh	Adilabad	Ambhaghat	42.6579	405981	22381	1378	40.7924	425910	23374	1447	22.5234	328941	19249	1268
Andhra Pradesh	Adilabad	Pippaldhari	17.6653	14009	970	92	19.6999	46016	1610	116	12.4175	82309	5874	482
Andhra Pradesh	Adilabad	Ada	22.6707	39075	2827	208	19.8353	47099	1664	122	19.8005	253889	15933	1095
Andhra Pradesh	Adilabad	Yenka	54.7162	569631	26053	1578	40.9687	429301	23469	1451	18.5747	220377	14271	1015
Andhra Pradesh	Adilabad	Anduru	17.1752	12589	849	76	13.8983	15628	307	27	8.24008	32087	2129	193
Andhra Pradesh	Adilabad	Bhamraopet	30.0953	129971	9008	607	25.6615	112623	6012	411	17.0756	180846	12180	898
Andhra Pradesh	Adilabad	Lingiguda	34.3569	215269	14075	920	34.0875	277469	17466	1124	8.36654	33142	2204	199
Andhra Pradesh	Adilabad	Lokari (B)	29.5988	121544	8466	577	29.5186	179109	11044	735	11.8826	73806	5240	431
Andhra Pradesh	Adilabad	Mohada	44.7845	448892	23670	1455	33.3963	261797	16604	1070	14.6545	124013	8702	685
Andhra Pradesh	Adilabad	Jogapur	39.4562	333882	19732	1240	51.4642	560613	26006	1586	34.7294	551728	25847	1575
Andhra Pradesh	Adilabad	Kachanpalle	35.9539	251568	15956	1031	43.1977	468840	24441	1492	25.6122	407625	22185	1420
Andhra Pradesh	Adilabad	Bhurnur	46.9434	486682	24617	1510	34.0592	276851	17419	1123	14.8562	128222	8987	705
Andhra Pradesh	Adilabad	Ponnari	36.4612	263506	16528	1074	37.6324	359338	21217	1333	23.9747	367445	20720	1350
Andhra Pradesh	Adilabad	Kamepalle	26.85	80642	5762	419	26.4053	123935	6859	469	13.421	99831	7072	565
Andhra Pradesh	Adilabad	Machapur	38.8501	319542	19110	1211	38.1238	370173	21623	1362	18.773	225741	14551	1026
Andhra Pradesh	Adilabad	Bazarhatnur	26.6633	78345	5612	406	27.0767	134881	7699	530	16.5478	167405	11392	862
Andhra Pradesh	Adilabad	Kondepalle	26.6302	77961	5589	405	21.1723	58629	2346	162	6.76863	21802	1406	112
Andhra Pradesh	Adilabad	Parpalle	24.4081	53708	3888	294	31.0108	209335	13262	876	8.41849	33552	2236	200
Andhra Pradesh	Adilabad	Kothapalle	30.6199	139370	9633	642	24.0927	90848	4376	313	18.0818	206921	13576	980
Andhra Pradesh	Adilabad	Ashapalle	27.6535	91242	6533	458	30.3963	196573	12343	815	9.43301	42969	2924	260
Andhra Pradesh	Adilabad	Hajipur	33.1422	188887	12565	823	28.6379	162105	9774	668	23.0322	342583	19805	1302
Andhra Pradesh	Adilabad	Ekgaon	29.4127	118448	8280	568	25.1471	105105	5406	370	16.2762	160769	11039	838
Andhra Pradesh	Adilabad	Sadarpur	38.2232	304978	18484	1175	35.9725	321268	19631	1236	15.8449	150351	10352	797
Andhra Pradesh	Adilabad	Teepergaon	27.198	85076	6083	440	22.2808	69693.5	2997	217	11.457	67691	4784	403
Andhra Pradesh	Adilabad	Kuchalapoor	16.7796	11522	768	71	21.6003	62673	2574	185	14.2609	116024	8187	643
Andhra Pradesh	Adilabad	Maskapur	24.1858	51607	3753	284	25.0822	104188	5336	364	12.2009	78842	5634	465
Andhra Pradesh	Adilabad	Veeragohan	22.8626	40517	2938	224	25.8145	114843	6195	418	23.2192	347538	20000	1312
Andhra Pradesh	Adilabad	Sarangapur	34.1997	211777	13904	913	28.375	157243	9380	641	15.7367	147820	10191	782
Andhra Pradesh	Adilabad	Khasra	41.9136	389768	21854	1352	32.4568	240623	15390	993	14.3868	118526	8345	652
Andhra Pradesh	Adilabad	Pardi (Khurd)	40.0679	347919	20302	1275	31.7264	224618	14309	933	3.88944	9590	569	38
Andhra Pradesh	Adilabad	Beernandi	27.8447	94015	6705	468	28.3182	156222	9299	636	14.1217	113244	7994	629
Andhra Pradesh	Adilabad	Karoni (K)	21.0712	28669	2075	163	20.2865	50794	1885	137	8.50185	34283	2284	204
Andhra Pradesh	Adilabad	Medampalle	53.1396	559098	25928	1573	37.6849	360521	21249	1336	12.3342	80972	5776	476
Andhra Pradesh	Adilabad	Kankalapur	31.244	150822	10341	680	41.8932	446437	23929	1465	33.5579	540745	25655	1568
Andhra Pradesh	Adilabad	Somini	31.4878	155379	10621	701	36.9073	342745	20547	1305	20.2906	267501	16595	1128
Andhra Pradesh	Adilabad	Dera	35.4532	240111	15354	995	25.3669	108280	5655	391	8.44503	33775	2252	202
Andhra Pradesh	Adilabad	Dharmapuri	45.9791	470430	24243	1496	23.6874	85788	4047	279	10.1935	51217	3512	303
Andhra Pradesh	Adilabad	Dantanpalle	45.9466	469878	24226	1495	46.41	514369	25368	1550	11.8103	72756	5163	424
Andhra Pradesh	Adilabad	Chinnaraspalle	29.2609	115980	8132	551	37.6056	358693	21189	1331	26.8939	436639	23116	1459
Andhra Pradesh	Adilabad	Lingampalle	20.7643	26970	1951	152	12.3056	11288	198	21	1.82192	5125	295	20
Andhra Pradesh	Adilabad	Sanwali	29.8925	126487	8800	595	29.5228	179187	11048	736	16.3492	162546	11132	844
Andhra Pradesh	Adilabad	Parimandal	30.5942	138840	9602	640	31.1843	213060	13517	891	20.8023	281617	17222	1167
Andhra Pradesh	Adilabad	Supak	29.0212	112050	7877	533	40.585	421829	23253	1440	23.7379	361240	20504	1340
Andhra Pradesh	Adilabad	Kokasmannar	42.3621	399663	22180	1369	33.8196	271376	17151	1105	27.6249	451893	23572	1471
Andhra Pradesh	Adilabad	Potapalle (K)	47.7352	499005	24905	1526	32.817	248668	15858	1022	12.3998	82008	5848	481
Andhra Pradesh	Adilabad	Rampoor (Royati)	40.7124	362670	20879	1310	41.0318	430492	23508	1452	26.4831	427588	22806	1449
Andhra Pradesh	Adilabad	Rajura	33.7571	202128	13351	869	15.1717	20343	452	37	3.01885	7408	429	30
Andhra Pradesh	Adilabad	Pandwapur	32.9904	185787	12387	809	35.7144	315269	19360	1221	21.2837	294945	17801	1199
Andhra Pradesh	Adilabad	Kalwada	29.0799	113034	7949	537	35.3239	306227	18924	1199	25.1528	396814	21801	1407
Andhra Pradesh	Adilabad	Chirrakunta	21.6357	31968	2330	178	28.3492	156767	9346	639	24.3714	377516	21109	1372
Andhra Pradesh	Adilabad	Balampur	29.2263	115412	8090	546	26.3465	122930	6783	459	14.4338	119550	8415	657
Andhra Pradesh	Adilabad	Chakepalle	23.9062	49080	3563	277	29.4654	178068	10945	730	28.1989	463160	23896	1486
Andhra Pradesh	Adilabad	Sirpur	34.5787	220290	14319	935	32.1848	234501	14975	969	23.1576	345955	19936	1307
Andhra Pradesh	Adilabad	Kohinur (Khurd)	27.9098	94984	6760	472	23.8135	87339	4163	289	8.57345	34928	2331	210
Andhra Pradesh	Adilabad	Tanimadugu	35.4984	241189	15412	1002	50.0992	550819	25885	1578	30.0816	496051	24760	1525
Andhra Pradesh	Adilabad	Jainad	25.8515	68778	4972	367	17.7968	33247	987	75	12.1544	78109	5575	459
Andhra Pradesh	Adilabad	Kunikasa	35.7449	246835	15719	1020	29.7711	184018	11426	760	14.129	113375	8005	630
Andhra Pradesh	Adilabad	Dahegaon	23.3377	44306	3226	249	24.5692	97063	4817	337	11.3695	66490	4680	394
Andhra Pradesh	Adilabad	Sonapur	23.6643	47056	3410	264	28.2648	155279	9227	628	21.0349	288097	17503	1183
Andhra Pradesh	Adilabad	Surjapur	36.1247	255635	16152	1043	31.4941	219625	13973	918	19.1418	235756	15034	1048
Andhra Pradesh	Adilabad	New Pochampad	29.4883	119721	8361	570	30.5126	198905	12511	827	13.1634	95051	6751	541
Andhra Pradesh	Adilabad	Nandulapalle	23.5034	45699	3318	257	23.7007	85959	4060	281	19.7295	251884	15831	1092
Andhra Pradesh	Adilabad	Warur	27.0198	82764	5920	426	23.9906	89546	4299	302	8.87816	37647	2517	229
Andhra Pradesh	Adilabad	Surdapur	26.5042	76435	5483	400	18.9435	40550	1334	97	8.76466	36576	2435	223
Andhra Pradesh	Adilabad	Hasnapur	34.7669	224402	14541	949	37.9703	366905	21492	1356	30.8128	507200	24991	1538
Andhra Pradesh	Adilabad	Nandan	33.3509	193302	12834	839	28.4439	158554	9491	648	17.4717	190863	12739	931
Andhra Pradesh	Adilabad	Kirgul (Khurd)	37.7202	293094	17946	1148	31.2456	214424	13628	896	20.5109	273585	16865	1140
Andhra Pradesh	Adilabad	Vasthapur	38.1274	302623	18376	1171	44.3523	486785	24853	1517	24.9154	391020	21576	1396
Andhra Pradesh	Adilabad	Tandra	36.0961	254929	16119	1039	34.8292	294713	18384	1170	25.4475	403736	22039	1418
Andhra Pradesh	Adilabad	Ankusam	21.525	31315	2293	176	35.6506	313752	19283	1218	17.701	196905	13049	947
Andhra Pradesh	Adilabad	Chintakarra	45.6526	464885	24105	1489	36.4046	331222	20052	1268	19.7165	251527	15810	1091
Andhra Pradesh	Adilabad	Girjam	28.8835	109774	7736	524	30.258	193720	12135	802	17.7345	197826	13097	950
Andhra Pradesh	Adilabad	Nandigaon	42.3748	399955	22188	1371	29.427	177259	10885	728	10.3898	53658	3694	316
Andhra Pradesh	Adilabad	Palsi	30.23	132318	9163	618	26.8425	130967	7402	511	5.9122	17218	1098	89
Andhra Pradesh	Adilabad	Narva	33.2533	191259	12722	834	34.2601	281584	17671	1137	18.3767	214971	14009	1003
Andhra Pradesh	Adilabad	Bidralli	34.5826	220378	14324	937	29.3539	175826	10776	723	24.184	372755	20931	1364
Andhra Pradesh	Adilabad	Naseerabad	45.3275	458996	23956	1481	33.1855	256996	16344	1058	13.761	106258	7527	596
Andhra Pradesh	Adilabad	Jakkalpalle	24.9736	59241	4294	317	21.1325	58238	2319	158	12.1245	77640	5546	457
Andhra Pradesh	Adilabad	Hipnally	27.1988	85085	6085	441	25.112	104613	5363	368	19.9464	257945	16120	1109
Andhra Pradesh	Adilabad	Arepalle	40.3415	354109	20544	1291	37.9986	367535	21528	1359	17.1917	183809	12330	912
Andhra Pradesh	Adilabad	Achalli	40.4879	357435	20674	1300	37.4445	355080	21044	1328	24.1939	373022	20948	1366
Andhra Pradesh	Adilabad	Loanvelly	45.5053	462253	24043	1485	43.8837	479580	24692	1505	30.5001	502584	24885	1533
Andhra Pradesh	Adilabad	Nagepalle	25.7229	67298	4867	362	10.9719	8545	133	13	0.881041	3768	209	15
Andhra Pradesh	Adilabad	Chamanpalle	35.4778	240698	15388	997	34.021	275937	17379	1120	14.4965	120784	8493	664
Andhra Pradesh	Adilabad	Surli	42.7974	408918	22453	1381	32.0154	230737	14737	960	13.5928	103059	7291	579
Andhra Pradesh	Adilabad	Tumpalle	23.3642	44506	3241	253	23.8707	88050	4215	296	14.2072	114933	8115	636
Andhra Pradesh	Adilabad	Laxmipur	29.5333	120449	8406	573	40.8859	427697	23431	1450	24.9213	391185	21583	1397
Andhra Pradesh	Adilabad	Laxmipur	25.6376	66340	4802	353	36.4764	332902	20121	1276	14.4819	120525	8473	663
Andhra Pradesh	Adilabad	Narasingapuram	28.1772	98939	7032	492	26.7689	129793	7312	503	13.467	100706	7132	567
Andhra Pradesh	Adilabad	Rangapet	32.2169	169846	11489	758	28.7034	163356	9882	677	21.6569	305268	18263	1226
Andhra Pradesh	Adilabad	Nakkalpalle	12.5738	4362	267	26	8.97372	5405	72	11	17.2934	186322	12482	918
Andhra Pradesh	Adilabad	Danapur	44.6317	445981	23580	1447	26.4531	124712	6909	473	13.9994	110836	7837	619
Andhra Pradesh	Adilabad	Shakari	34.9986	229679	14806	971	29.5076	178880	11022	734	13.8622	108196	7664	609
Andhra Pradesh	Adilabad	Bheemseri	36.148	256144	16177	1045	29.1976	172808	10586	716	15.7365	147815	10190	781
Andhra Pradesh	Adilabad	Narsingapur	40.3389	354058	20542	1289	26.3764	123457	6812	462	16.7854	173387	11762	884
Andhra Pradesh	Adilabad	Sirsa	23.1813	43029	3122	239	17.1795	29842	854	61	20.3903	270216	16717	1133
Andhra Pradesh	Adilabad	Amerwadi	27.3725	87457	6265	450	34.1228	278272	17511	1125	14.8514	128132	8977	704
Andhra Pradesh	Adilabad	New Velmal	35.0766	231434	14897	976	33.8083	271136	17132	1103	17.3392	187503	12545	922
Andhra Pradesh	Adilabad	Edulpad	36.6655	268362	16765	1093	36.4287	331763	20075	1270	14.6657	124222	8718	686
Andhra Pradesh	Adilabad	Rapalle	20.4557	25387	1823	145	21.0433	57377	2260	153	21.1111	290170	17595	1188
Andhra Pradesh	Adilabad	Arli	25.3038	62770	4541	333	27.1082	135406	7740	535	12.2029	78873	5637	466
Andhra Pradesh	Adilabad	Maleborgaon	37.9202	297823	18178	1159	36.0169	322267	19666	1240	21.0322	288018	17498	1182
Andhra Pradesh	Adilabad	Chakepalle	34.4763	217975	14207	926	41.8985	446534	23931	1466	21.1198	290408	17601	1189
Andhra Pradesh	Adilabad	Bandemregad	31.7224	159839	10860	723	17.9228	33980	1028	78	7.15214	24227	1567	128
Andhra Pradesh	Adilabad	Koratkal (Buzurg)	34.854	226394	14637	960	26.0013	117699	6420	434	15.0208	131887	9219	726
Andhra Pradesh	Adilabad	Kushnepalle	34.0039	207514	13665	897	41.4951	439157	23742	1462	27.7746	454843	23659	1474
Andhra Pradesh	Adilabad	Dharmaipet	36.613	267095	16704	1089	35.9906	321662	19641	1237	18.0139	205195	13477	972
Andhra Pradesh	Adilabad	Rebbenpalle	18.484	16768	1170	103	23.5588	84291	3946	273	17.2843	186102	12472	916
Andhra Pradesh	Adilabad	Guda	18.9232	18404	1302	115	18.865	40079	1311	95	10.4848	54842	3783	322
Andhra Pradesh	Adilabad	Rechini	38.2989	306777	18577	1179	23.8706	88049	4214	295	6.47399	20148	1297	105
Andhra Pradesh	Adilabad	Ippalnavegaon	28.0003	96266	6834	476	29.0359	169640	10340	705	13.8474	107907	7644	607
Andhra Pradesh	Adilabad	Itial	15.2182	8088	532	45	18.0937	35046	1084	82	14.0503	111851	7898	623
Andhra Pradesh	Adilabad	Gundaipeta	34.6418	221681	14391	941	37.7442	361823	21321	1343	22.1097	317798	18777	1248
Andhra Pradesh	Adilabad	Jewla (Khurd)	23.5537	46117	3346	260	26.7581	129642	7299	500	17.0958	181372	12207	903
Andhra Pradesh	Adilabad	Narnoor	19.3972	20360	1446	127	26.6271	127497	7123	490	20.5072	273464	16855	1139
Andhra Pradesh	Anantapur	Marutla	24.0451	50298	3646	55	24.6432	98057	4885	39	14.7727	126426	8853	245
Andhra Pradesh	Anantapur	Peddipalle	44.0304	434235	23236	763	27.6504	144556	8446	109	10.3326	52924	3644	82
Andhra Pradesh	Anantapur	Ayyavaripalle	41.3905	378104	21414	668	47.5495	527298	25557	879	27.4662	448709	23470	751
Andhra Pradesh	Anantapur	Pulagampalle	31.6224	157949	10759	258	31.6525	222990	14195	294	22.2307	321087	18940	561
Andhra Pradesh	Anantapur	Peddannavaripalle	31.5244	156057	10649	255	33.6222	266889	16903	397	28.0485	460224	23805	770
Andhra Pradesh	Anantapur	Dodderi	28.1686	98790	7019	155	34.8464	295081	18397	475	16.6796	170757	11589	316
Andhra Pradesh	Anantapur	Vanavolu	26.9326	81659	5845	119	36.7941	340177	20440	576	17.7325	197762	13091	365
Andhra Pradesh	Anantapur	Edurudona	45.7147	465963	24125	809	41.7342	443496	23860	767	18.6564	222618	14386	407
Andhra Pradesh	Anantapur	Puleru	22.2961	36445	2651	32	20.8863	55978	2185	11	15.8497	150461	10362	281
Andhra Pradesh	Anantapur	Thummala	52.6276	555142	25887	901	50.9804	557358	25961	908	38.9297	578052	26160	913
Andhra Pradesh	Anantapur	Darsimala	38.825	318988	19086	563	38.3794	375772	21829	656	24.9956	392972	21654	678
Andhra Pradesh	Anantapur	Karthanaparthi	40.4888	357450	20675	638	40.0742	411470	22982	712	27.216	443484	23333	743
Andhra Pradesh	Anantapur	Velidadakala	36.3938	261920	16446	450	37.2402	350374	20839	604	27.9234	457835	23736	764
[truncated: 595,122+ more rows]
